# Supplementary material for: Application of a Tabu search-based Bayesian network in identifying factors related to hypertension
Source: Medicine (Baltimore). 2019 Jun 21;98(25):e16058. doi: 10.1097/MD.0000000000016058 (PMC6636952; doi:10.1097/MD.0000000000016058)
Supplement: Supplemental Digital Content [file medi-98-e16058-s001.xlsx]

## Sheet: Sheet1
gender	age	Cultural level	Diabetes mellitus	Myocardial infarction	Coronary heart disease	Nephropathy	Stroke	Drinking	Height	Weight	BMI分组	Central obesity	hypertension	Occupation	Smoking
2	4	2	No	No	No	No	No	3	1.54	40	4	Yes	No	4	2
1	4	2	No	No	No	No	No	3	1.54	43	4	No	No	4	2
1	4	2	No	No	No	No	No	3	1.74	56	4	Yes	No	4	2
1	4	2	No	No	No	No	No	3	1.73	56	4	Yes	No	4	2
2	4	2	No	No	No	No	No	3	1.68	53.5	4	Yes	Yes	4	2
1	4	2	No	No	No	No	No	3	1.69	49.5	4	Yes	No	4	2
1	4	2	No	No	No	Yes	No	3	1.62	46	4	No	No	4	2
1	4	2	No	No	No	No	No	3	1.65	55	4	Yes	No	4	2
1	4	2	No	No	No	No	No	3	1.65	55	4	No	No	4	2
1	4	2	No	No	No	No	No	3	1.6	52	4	No	No	4	2
2	4	2	No	No	No	No	No	3	1.55	49	4	Yes	No	4	2
1	4	2	No	No	No	No	No	3	1.65	68	4	No	No	4	2
1	4	2	No	No	No	No	No	3	1.56	68	4	No	Yes	4	2
1	4	2	No	No	Yes	No	No	3	1.68	50	4	No	Yes	4	2
1	4	2	Yes	No	No	Yes	No	3	1.61	46	4	Yes	Yes	4	2
1	4	2	No	No	No	No	No	3	1.51	40.5	4	Yes	No	4	2
2	4	2	No	No	No	No	No	3	1.72	53	4	No	No	4	2
2	4	2	No	No	No	No	No	3	1.65	49	4	Yes	No	4	2
2	4	2	Yes	No	No	No	No	3	1.64	49.29	4	Yes	Yes	4	2
2	4	2	Yes	No	No	No	No	3	1.74	56	4	No	Yes	4	2
1	4	2	No	No	No	No	No	3	1.62	50	4	No	No	4	2
1	4	2	No	No	No	No	No	3	1.48	42	4	No	No	4	2
1	4	2	No	No	No	No	No	3	1.85	70	4	Yes	Yes	4	2
1	4	2	No	No	No	No	No	3	1.7	60	4	No	No	4	2
2	4	2	No	No	No	No	No	3	1.74	63	4	Yes	Yes	4	2
2	4	2	No	No	No	No	No	3	1.8	68	4	No	Yes	4	2
1	4	2	Yes	No	No	No	No	3	1.6	70	4	No	Yes	4	2
1	4	2	No	No	No	No	No	3	1.74	55.5	4	No	Yes	4	2
2	4	2	Yes	No	No	No	No	3	1.7	54	4	Yes	Yes	4	2
1	4	2	No	No	No	No	No	3	1.7	55	4	Yes	No	4	2
1	4	2	No	No	No	No	No	3	1.62	50	4	Yes	No	4	2
2	4	2	No	No	No	No	No	3	1.6	49	4	Yes	Yes	4	2
2	4	2	No	No	No	No	No	3	1.77	60	4	Yes	Yes	4	2
1	4	2	No	No	No	No	No	3	1.71	58	4	Yes	No	4	2
2	4	2	No	No	No	No	No	3	1.59	51	4	Yes	No	4	2
2	4	2	Yes	No	No	No	No	3	1.52	47	4	Yes	No	4	2
1	4	2	No	No	No	No	No	3	1.52	48	4	Yes	Yes	4	2
1	4	2	No	Yes	Yes	No	No	3	1.67	58	4	No	Yes	4	2
2	4	2	No	No	No	No	No	3	1.67	58	4	Yes	No	4	2
2	4	2	No	No	No	No	No	3	1.62	55	4	Yes	Yes	4	2
2	4	2	No	No	No	No	No	3	1.62	55	4	No	No	4	2
2	4	2	Yes	No	Yes	No	No	3	1.54	50	4	Yes	Yes	4	2
1	4	2	No	No	No	No	No	3	1.72	80	4	No	No	4	2
1	4	2	No	No	No	No	Yes	3	1.72	84	4	No	Yes	4	2
1	4	2	No	No	No	No	No	3	1.72	84	4	Yes	No	4	2
2	4	2	No	No	No	No	No	3	1.73	86	4	No	No	4	2
2	4	2	No	No	No	No	No	3	1.7	90	4	No	No	4	2
1	4	2	Yes	No	No	No	No	3	1.72	54	4	Yes	Yes	4	1
2	4	2	No	Yes	Yes	No	No	3	1.64	50	4	Yes	Yes	4	1
2	4	2	No	No	No	No	No	3	1.7	54	4	Yes	Yes	4	1
2	4	2	Yes	No	No	No	No	3	1.7	54	4	Yes	No	4	1
2	4	2	No	No	No	No	No	3	1.7	54	4	Yes	No	4	1
1	4	2	No	No	No	No	Yes	3	1.61	50	4	Yes	Yes	4	1
1	4	2	No	No	No	No	No	3	1.62	52	4	Yes	Yes	4	1
2	4	2	No	No	No	No	No	3	1.52	47.5	4	Yes	No	4	1
1	4	2	Yes	No	No	No	No	3	1.6	53	4	Yes	Yes	4	1
2	4	2	No	No	No	No	No	3	1.73	62	4	Yes	Yes	4	1
2	4	2	No	No	No	No	No	3	1.7	60	4	Yes	Yes	4	1
1	4	2	No	No	No	No	No	3	1.7	62	4	Yes	Yes	4	1
1	4	2	Yes	No	No	No	No	3	1.7	62	4	Yes	Yes	4	1
1	4	2	No	No	No	No	No	3	1.7	62	4	Yes	Yes	4	1
1	4	2	No	No	No	No	No	3	1.8	70	4	Yes	Yes	4	1
1	4	2	No	No	No	No	No	3	1.8	70	4	Yes	Yes	4	1
1	4	2	No	No	No	No	No	3	1.8	70	4	Yes	Yes	4	1
2	4	2	No	No	No	No	No	3	1.72	64	4	Yes	No	4	1
2	4	2	No	No	No	No	No	3	1.55	52	4	Yes	No	4	1
2	4	2	Yes	No	Yes	No	No	3	1.73	65	4	Yes	Yes	4	1
2	4	2	No	No	No	No	No	3	1.61	57	4	Yes	No	4	1
2	4	2	No	No	No	No	No	3	1.61	57	4	Yes	No	4	1
2	4	2	No	No	No	No	Yes	3	1.65	60	4	Yes	Yes	4	1
2	4	2	No	No	Yes	No	No	3	1.78	70	4	Yes	Yes	4	1
2	4	2	No	No	Yes	Yes	No	3	1.78	70	4	Yes	Yes	4	1
2	4	2	No	No	No	No	No	3	1.84	75	4	No	Yes	4	1
2	4	2	No	No	No	No	No	3	1.64	60	4	Yes	No	4	1
2	4	2	No	No	No	No	No	3	1.77	70	4	Yes	Yes	4	1
2	4	2	No	No	Yes	No	No	3	1.54	53	4	Yes	Yes	4	1
2	4	2	No	No	No	No	No	3	1.73	67	4	Yes	Yes	4	1
1	4	2	Yes	No	No	No	No	3	1.68	52	4	Yes	No	4	1
1	4	2	Yes	No	No	No	No	3	1.58	46	4	Yes	Yes	4	1
1	4	2	Yes	No	No	No	No	3	1.63	49	4	Yes	Yes	4	1
1	4	2	No	No	No	No	No	3	1.71	54	4	Yes	No	4	1
1	4	2	No	No	Yes	No	No	3	1.61	48	4	Yes	Yes	4	1
2	4	2	No	No	No	No	No	3	1.8	60	4	Yes	No	4	1
1	4	2	No	No	No	No	No	3	1.68	53	4	Yes	No	4	1
1	4	2	No	No	No	No	No	3	1.71	55	4	Yes	No	4	1
1	4	2	No	No	No	No	No	3	1.63	50	4	Yes	No	4	1
1	4	2	No	No	No	No	No	3	1.75	60	4	Yes	Yes	4	1
1	4	2	No	No	Yes	No	No	3	1.75	60	4	Yes	Yes	4	1
1	4	2	No	No	No	No	No	3	1.75	60	4	Yes	Yes	4	1
1	4	2	No	No	No	No	No	3	1.75	60	4	Yes	Yes	4	1
2	4	2	Yes	No	No	No	No	3	1.59	51	4	Yes	No	4	1
1	4	2	Yes	No	No	No	No	3	1.72	62	4	Yes	Yes	4	1
1	4	2	Yes	No	No	No	No	3	1.72	62	4	Yes	Yes	4	1
1	4	2	No	No	Yes	No	No	3	1.69	60	4	Yes	No	4	1
1	4	2	No	No	No	No	No	3	1.66	58	4	Yes	Yes	4	1
1	4	2	No	No	No	No	No	3	1.75	64.7	4	Yes	No	4	1
1	4	2	No	No	No	No	No	3	1.82	70	4	Yes	Yes	4	1
1	4	2	No	No	No	No	No	3	1.75	65	4	No	No	4	1
2	4	2	No	No	No	No	No	3	1.75	65	4	Yes	No	4	1
2	4	2	No	No	Yes	No	No	3	1.75	65	4	Yes	No	4	1
1	4	2	No	No	No	No	No	3	1.72	66	4	Yes	No	4	1
1	4	2	No	No	No	No	No	3	1.7	65	4	Yes	No	4	1
1	4	2	Yes	No	No	No	No	3	1.7	65	4	Yes	No	4	1
1	4	2	No	No	Yes	No	No	3	1.7	65	4	Yes	No	4	1
2	4	2	No	No	No	No	No	3	1.7	65	4	Yes	Yes	4	1
1	4	2	No	No	No	No	No	3	1.72	90	4	Yes	Yes	4	1
1	4	2	No	No	No	No	No	3	1.5	71	4	Yes	No	4	1
1	4	2	No	No	No	No	No	3	1.85	150	4	Yes	Yes	4	1
1	4	2	No	No	No	No	No	3	1.85	150	4	Yes	No	4	1
1	4	2	No	No	No	No	No	3	1.68	44	4	Yes	Yes	4	1
1	4	2	No	No	No	No	No	3	1.6	42	4	Yes	Yes	4	1
1	4	2	No	No	No	Yes	No	3	1.57	42	4	Yes	Yes	4	1
1	4	2	No	No	No	No	No	3	1.78	55	4	Yes	Yes	4	1
1	4	2	No	No	No	No	No	3	1.58	43.5	4	No	No	4	1
1	4	2	No	No	No	No	No	3	1.6	45	4	Yes	Yes	4	1
1	4	2	No	No	No	No	No	3	1.6	45	4	Yes	Yes	4	1
1	4	2	No	No	Yes	No	No	3	1.58	44	4	Yes	Yes	4	1
1	4	2	No	No	No	No	No	3	1.58	44	4	Yes	Yes	4	1
1	4	2	No	No	No	No	No	3	1.68	50	4	Yes	Yes	4	1
1	4	2	No	No	No	No	No	3	1.59	45.1	4	Yes	Yes	4	1
1	4	2	No	No	No	No	No	3	1.75	55	4	Yes	No	4	1
1	4	2	No	No	No	No	No	3	1.75	55	4	Yes	No	4	1
2	4	2	No	No	No	No	No	3	1.74	55	4	Yes	Yes	4	1
2	4	2	No	No	No	No	No	3	1.72	54	4	Yes	Yes	4	1
2	4	2	Yes	Yes	Yes	No	No	3	1.65	50	4	Yes	No	4	1
2	4	2	No	No	No	No	No	3	1.63	49	4	Yes	No	4	1
2	4	2	No	No	No	No	No	3	1.63	50	4	Yes	Yes	4	1
2	4	2	No	No	No	No	No	3	1.8	61	4	Yes	Yes	4	1
2	4	2	No	Yes	Yes	No	No	3	1.69	54	4	Yes	Yes	4	1
2	4	2	No	No	No	No	No	3	1.72	56	4	Yes	No	4	1
2	4	2	No	No	No	No	No	3	1.78	60	4	Yes	Yes	4	1
2	4	2	No	No	No	No	No	3	1.7	55	4	Yes	Yes	4	1
2	4	2	No	No	No	No	No	3	1.85	66	4	Yes	Yes	4	1
2	4	2	No	No	No	No	No	3	1.59	49	4	Yes	No	4	1
2	4	2	Yes	No	No	No	No	3	1.59	49	4	Yes	Yes	4	1
2	4	2	No	No	Yes	No	No	3	1.65	53	4	Yes	Yes	4	1
2	4	2	No	No	No	No	No	3	1.63	52	4	Yes	No	4	1
2	4	2	Yes	No	No	No	No	3	1.69	56	4	Yes	Yes	4	1
2	4	2	No	No	No	No	No	3	1.69	56	4	Yes	No	4	1
2	4	2	No	No	No	No	No	3	1.53	46	4	Yes	Yes	4	1
2	4	2	No	No	No	No	No	3	1.65	53.5	4	Yes	No	4	1
2	4	2	No	No	No	No	No	3	1.65	53.5	4	Yes	No	4	1
2	4	2	No	No	No	No	No	3	1.64	53	4	Yes	Yes	4	1
2	4	2	No	No	No	No	No	3	1.67	55	4	Yes	No	4	1
2	4	2	No	No	No	No	No	3	1.5	44.5	4	Yes	Yes	4	1
1	4	2	No	No	No	No	No	3	1.58	56	4	Yes	No	4	1
1	4	2	Yes	No	No	No	No	3	1.7	65	4	No	No	4	1
1	4	2	No	No	No	No	No	3	1.73	67.5	4	Yes	No	4	1
1	4	2	No	No	No	No	No	3	1.76	70	4	Yes	No	4	1
1	4	2	No	No	No	No	No	3	1.6	60	4	No	No	4	1
1	4	2	No	No	No	No	No	3	1.6	60	4	No	Yes	4	1
1	4	2	No	No	No	No	No	3	1.55	65	4	Yes	Yes	4	1
1	4	2	No	No	No	No	No	3	1.77	85	4	No	Yes	4	1
1	4	2	No	No	No	No	No	3	1.53	64	4	Yes	Yes	4	1
1	4	2	No	Yes	Yes	No	No	3	1.61	71	4	Yes	Yes	4	1
1	4	2	No	No	No	No	No	3	1.65	75	4	Yes	Yes	4	1
1	4	2	Yes	No	No	No	No	3	1.58	50.5	4	Yes	No	4	1
1	4	2	Yes	No	No	No	No	3	1.72	60	4	No	No	4	1
1	4	2	No	No	No	No	No	3	1.72	60	4	Yes	No	4	1
1	4	2	No	No	No	No	No	3	1.55	55.5	4	No	Yes	4	1
1	4	2	Yes	No	No	No	No	3	1.63	61.5	4	No	Yes	4	1
1	4	2	No	No	No	No	Yes	3	1.72	69	4	No	Yes	4	1
1	4	2	No	No	No	No	No	3	1.63	62	4	No	No	4	1
1	4	2	No	No	No	No	No	3	1.75	72	4	No	Yes	4	1
1	4	2	No	No	No	No	No	3	1.725	70	4	No	No	4	1
1	4	2	No	No	No	No	No	3	1.72	70	4	No	No	4	1
1	4	2	No	No	No	No	No	3	1.61	70.5	4	No	No	4	1
1	4	2	Yes	No	No	No	No	3	1.585	69.5	4	Yes	No	4	1
1	4	2	No	No	No	No	No	3	1.82	94	4	No	No	4	1
1	4	2	No	No	No	No	No	3	1.52	68.6	4	No	No	4	1
1	4	2	No	No	No	No	No	3	1.73	105	4	No	No	4	1
2	4	2	Yes	No	No	No	No	3	1.6	94	4	Yes	Yes	4	1
2	4	2	No	No	No	No	No	3	1.69	46	4	Yes	Yes	4	1
2	4	2	No	No	No	No	No	3	1.58	42	4	Yes	No	4	1
1	4	2	No	No	No	No	No	3	1.55	45	4	Yes	Yes	4	1
1	4	2	No	No	No	No	No	3	1.68	53	4	Yes	No	4	1
1	4	2	No	No	No	No	No	3	1.67	53	4	No	Yes	4	1
1	4	2	No	No	No	No	No	3	1.68	54	4	Yes	No	4	1
1	4	2	Yes	No	No	No	No	3	1.615	50.5	4	No	No	4	1
1	4	2	No	No	No	No	No	3	1.76	60	4	No	No	4	1
1	4	2	No	No	No	No	No	3	1.68	55	4	No	Yes	4	1
1	4	2	No	No	No	No	No	3	1.617	51	4	No	No	4	1
1	4	2	No	No	No	No	No	3	1.64	52.5	4	No	No	4	1
1	4	2	No	No	No	No	No	3	1.6	50	4	No	Yes	4	1
1	4	2	No	No	No	No	No	3	1.6	50	4	Yes	No	4	1
1	4	2	No	No	No	No	No	3	1.6	50	4	No	No	4	1
1	4	2	No	No	No	No	No	3	1.6	50	4	No	No	4	1
1	4	2	Yes	No	No	No	No	3	1.55	47	4	Yes	Yes	4	1
1	4	2	No	No	No	No	No	3	1.56	48	4	No	Yes	4	1
1	4	2	No	No	No	No	No	3	1.57	49	4	No	Yes	4	1
1	4	2	No	No	No	No	No	3	1.625	53	4	Yes	No	4	1
1	4	2	No	No	No	No	No	3	1.66	55.5	4	Yes	No	4	1
1	4	2	No	No	No	No	No	3	1.62	53	4	Yes	Yes	4	1
1	4	2	No	No	No	No	No	3	1.65	55	4	Yes	No	4	1
1	4	2	No	No	No	No	No	3	1.72	60	4	No	No	4	1
1	4	2	No	No	No	No	No	3	1.73	61	4	Yes	No	4	1
1	4	2	No	No	No	No	No	3	1.69	59	4	Yes	No	4	1
1	4	2	No	No	No	No	No	3	1.7	60	4	No	Yes	4	1
1	4	2	No	No	No	No	No	3	1.55	50	4	Yes	No	4	1
2	4	2	No	No	No	No	No	3	1.68	60	4	Yes	No	4	1
2	4	2	No	No	No	No	No	3	1.56	52	4	Yes	No	4	1
2	4	2	No	No	No	No	No	3	1.7	62	4	Yes	No	4	1
2	4	2	No	No	Yes	No	No	3	1.7	62	4	Yes	Yes	4	1
2	4	2	No	No	No	No	No	3	1.6	55	4	Yes	No	4	1
2	4	2	No	No	No	No	No	3	1.71	63	4	No	No	4	1
2	4	2	No	No	No	No	No	3	1.71	63	4	No	Yes	4	1
2	4	2	No	No	No	No	No	3	1.8	70	4	Yes	No	4	1
2	4	2	No	No	No	No	No	3	1.7	63	4	No	No	4	1
2	4	2	No	No	No	No	No	3	1.63	58	4	Yes	No	4	1
2	4	2	No	No	No	No	No	3	1.52	50.5	4	Yes	No	4	1
2	4	2	No	No	No	No	No	3	1.58	55	4	Yes	Yes	4	1
2	4	2	No	No	Yes	No	No	3	1.78	70	4	Yes	Yes	4	1
2	4	2	No	No	No	No	No	3	1.71	65	4	Yes	Yes	4	1
2	4	2	No	No	No	No	No	3	1.76	69	4	Yes	Yes	4	1
2	4	2	No	No	No	No	No	3	1.64	60	4	Yes	Yes	4	1
2	4	2	No	No	No	No	No	3	1.51	51	4	Yes	Yes	4	1
2	4	2	No	No	No	No	No	3	1.61	58	4	No	Yes	4	1
2	4	2	No	No	No	No	No	3	1.65	61	4	Yes	Yes	4	1
2	4	2	No	No	No	No	No	3	1.7	65	4	Yes	Yes	4	1
2	4	2	Yes	No	No	No	No	3	1.7	65	4	Yes	Yes	4	1
2	4	2	No	No	No	No	No	3	1.76	70	4	Yes	Yes	4	1
2	4	2	No	No	No	No	No	3	1.58	57	4	No	Yes	4	1
2	4	2	No	No	No	No	No	3	1.7	66	4	Yes	Yes	4	1
2	4	2	No	No	No	No	No	3	1.7	66	4	Yes	No	4	1
1	4	2	No	No	No	No	No	3	1.68	61	4	No	No	4	1
1	4	2	Yes	Yes	No	No	No	3	1.64	60	4	No	No	4	1
1	4	2	No	No	Yes	No	No	3	1.59	56.5	4	Yes	No	4	1
1	4	2	Yes	Yes	Yes	No	Yes	3	1.65	61	4	No	Yes	4	1
1	4	2	No	No	No	No	No	3	1.72	70	4	Yes	No	4	1
1	4	2	No	No	No	No	No	3	1.55	57	4	No	Yes	3	1
1	4	2	No	No	No	No	No	3	1.6	60.8	4	No	No	3	1
1	4	2	No	No	No	No	No	3	1.64	65	4	No	Yes	3	1
2	4	2	No	No	No	No	No	3	1.6	62	4	No	Yes	3	1
2	4	2	No	No	No	No	No	3	1.7	70	4	No	No	3	1
2	4	2	No	No	No	No	No	3	1.64	65.5	4	No	Yes	3	1
2	4	2	No	No	No	No	No	3	1.69	70	4	Yes	No	3	1
2	4	2	No	No	No	No	No	3	1.55	59	4	Yes	No	3	1
2	4	2	No	No	No	No	No	3	1.51	56	4	Yes	No	3	1
2	4	2	No	No	No	No	No	3	1.595	62.5	4	No	No	3	1
2	4	2	No	No	No	No	No	3	1.52	57	4	No	Yes	3	1
2	4	2	No	No	No	No	No	3	1.52	57	4	Yes	Yes	3	1
2	4	2	No	No	No	No	No	3	1.61	64	4	No	No	3	1
1	4	2	Yes	No	No	No	No	3	1.69	52	4	Yes	Yes	3	1
2	4	2	No	No	No	No	No	3	1.57	45	4	Yes	No	3	1
1	4	2	No	No	No	No	No	3	1.75	57	4	Yes	Yes	3	1
2	4	2	No	No	No	No	No	3	1.54	44.5	4	Yes	Yes	3	1
1	4	2	No	No	No	No	No	3	1.68	53.5	4	No	No	3	1
2	4	2	Yes	No	No	No	No	3	1.56	47	4	Yes	Yes	3	1
1	4	2	No	No	No	No	No	3	1.72	60	4	Yes	Yes	3	1
1	4	2	Yes	No	No	No	No	3	1.58	52	4	Yes	Yes	3	1
1	4	2	No	No	No	No	No	3	1.6	55	4	Yes	No	3	1
1	4	2	No	No	No	No	No	3	1.51	49	4	Yes	Yes	3	1
1	4	2	No	No	No	No	No	3	1.57	53	4	Yes	Yes	3	1
2	4	2	Yes	Yes	Yes	No	Yes	3	1.68	61	4	Yes	Yes	3	1
2	4	2	No	No	No	No	No	3	1.55	52	4	Yes	Yes	3	1
2	4	2	No	No	No	No	No	3	1.65	59	4	Yes	Yes	3	1
2	4	2	No	No	No	No	No	3	1.44	45	4	Yes	No	3	1
1	4	2	No	No	No	No	No	3	1.55	59	4	No	No	3	1
1	4	2	No	No	No	No	No	3	1.65	67	4	No	No	3	1
1	4	2	No	No	No	No	No	3	1.63	65.5	4	Yes	Yes	3	1
1	4	2	No	No	No	No	No	3	1.68	70	4	No	Yes	3	1
1	4	2	No	No	Yes	No	No	3	1.7	72	4	No	No	3	1
1	4	2	No	Yes	No	No	No	3	1.6	65	4	Yes	Yes	3	1
1	4	2	No	No	Yes	No	No	3	1.53	60	4	Yes	Yes	3	1
2	4	2	Yes	No	Yes	No	No	3	1.58	64	4	Yes	Yes	3	1
2	4	2	No	No	No	No	No	3	1.7	75	4	Yes	Yes	3	1
2	4	2	No	No	No	No	No	3	1.7	75	4	Yes	Yes	3	1
2	4	2	No	No	No	No	No	3	1.57	64	4	Yes	Yes	3	1
2	4	2	No	No	No	No	No	3	1.71	76	4	Yes	Yes	3	1
1	4	2	No	No	No	No	No	3	1.83	61	4	Yes	No	3	1
1	4	2	No	No	No	No	No	3	1.72	54	4	Yes	No	3	1
1	4	2	Yes	No	Yes	Yes	No	3	1.53	43	4	Yes	Yes	3	1
1	4	2	No	No	No	No	No	3	1.6	50	4	Yes	Yes	3	1
1	4	2	No	No	No	No	No	3	1.56	48	4	Yes	No	3	1
1	4	2	No	No	No	No	No	3	1.605	62	4	Yes	No	3	1
1	4	2	No	No	Yes	No	No	2	1.7	70	4	Yes	No	3	1
1	4	2	No	No	No	No	No	2	1.61	63	4	No	No	3	1
1	4	2	No	No	No	No	No	2	1.63	65	4	Yes	No	3	1
2	4	2	No	No	No	No	Yes	2	1.75	75	4	Yes	Yes	3	1
1	4	2	No	No	No	No	No	2	1.66	75	4	Yes	No	3	1
1	4	2	No	No	No	No	No	2	1.6	70	4	No	No	3	1
1	4	2	Yes	No	No	No	No	2	1.65	75	4	Yes	Yes	3	1
1	4	2	No	No	No	No	No	2	1.8	90	4	No	No	3	1
1	4	2	No	No	No	No	No	2	1.8	90	4	No	No	3	1
1	4	2	Yes	No	No	No	No	2	1.69	80	4	Yes	No	3	1
1	4	2	No	No	No	No	No	2	1.67	81	4	Yes	Yes	3	1
1	4	2	No	No	No	No	No	2	1.75	90	4	Yes	No	3	1
1	4	2	No	No	No	No	No	2	1.57	73	4	Yes	Yes	3	1
1	4	2	No	No	Yes	No	No	2	1.69	86	4	Yes	Yes	3	1
1	4	2	Yes	Yes	No	No	No	2	1.78	96	4	Yes	Yes	3	1
2	4	2	Yes	No	No	No	No	2	1.68	87	4	No	Yes	3	1
2	4	2	No	No	No	No	No	2	1.55	77	4	Yes	Yes	3	1
2	4	2	No	No	No	No	No	2	1.78	103	4	Yes	No	3	1
1	4	2	No	No	No	No	No	2	1.46	45.5	4	Yes	No	3	1
1	4	2	No	No	No	No	No	2	1.56	52	4	Yes	No	3	1
1	4	2	Yes	No	No	No	No	2	1.73	64	4	Yes	Yes	3	1
1	4	2	Yes	No	No	No	No	2	1.77	67	4	Yes	Yes	3	1
1	4	2	No	No	No	No	No	2	1.63	57	4	Yes	Yes	3	1
1	4	2	No	No	No	No	No	2	1.63	57	4	Yes	No	3	1
1	4	2	No	No	No	No	No	2	1.67	60	4	Yes	Yes	3	1
1	4	2	No	No	No	No	No	2	1.75	66	4	Yes	Yes	3	1
1	4	2	Yes	No	No	No	No	2	1.64	58	4	No	Yes	3	1
1	4	2	Yes	No	No	No	No	2	1.8	70	4	Yes	No	3	1
1	4	2	No	No	No	No	No	2	1.68	61	4	Yes	No	3	1
1	4	2	No	Yes	No	No	No	2	1.57	53.5	4	Yes	No	3	1
1	4	2	No	No	No	No	No	2	1.73	65	4	Yes	Yes	3	1
2	4	2	Yes	No	No	No	Yes	2	1.66	60	4	Yes	Yes	3	1
2	4	2	No	No	No	No	No	2	1.685	62	4	Yes	Yes	3	1
2	4	2	No	No	No	No	No	2	1.6	56	4	Yes	Yes	3	1
2	4	2	Yes	No	No	No	No	2	1.61	57	4	Yes	No	3	1
2	4	2	No	No	No	No	No	2	1.65	60	4	Yes	No	3	1
2	4	2	No	No	No	No	No	2	1.65	60	4	Yes	No	3	1
2	4	2	No	No	No	No	No	2	1.73	66	4	Yes	Yes	3	1
2	4	2	No	No	No	No	No	2	1.62	58	4	Yes	Yes	3	1
2	4	2	No	No	No	No	No	2	1.72	66	4	Yes	Yes	3	1
2	4	2	Yes	No	No	No	No	2	1.57	55	4	Yes	Yes	3	1
2	4	2	No	Yes	Yes	No	No	2	1.62	59	4	Yes	Yes	3	1
2	4	2	No	No	No	No	No	2	1.62	59	4	Yes	Yes	3	1
2	4	2	No	No	No	No	No	2	1.57	55.5	4	Yes	Yes	3	1
2	4	2	No	No	No	No	No	2	1.57	55.6	4	Yes	Yes	3	1
2	4	2	No	No	Yes	No	No	2	1.5	50.8	4	Yes	Yes	3	1
2	4	2	No	No	No	No	No	2	1.63	60	4	Yes	No	3	1
2	4	2	No	No	No	No	No	2	1.56	55	4	Yes	No	3	1
2	4	2	No	No	No	No	No	2	1.56	55	4	Yes	Yes	3	1
2	4	2	No	No	No	No	No	2	1.72	67	4	Yes	No	3	1
2	4	2	No	No	No	No	No	2	1.62	59.5	4	Yes	Yes	3	1
2	4	2	No	No	No	No	No	2	1.68	64	4	Yes	No	3	1
2	4	2	No	No	No	No	No	2	1.59	57.5	4	Yes	No	3	1
2	4	2	No	No	No	No	No	2	1.54	54	4	Yes	Yes	3	1
2	4	2	No	No	No	No	No	2	1.7	66	4	Yes	Yes	3	1
2	4	2	No	No	No	No	Yes	2	1.75	70	4	No	No	3	1
2	4	2	No	No	No	No	No	2	1.75	70	4	Yes	Yes	3	1
2	4	2	No	No	No	No	No	2	1.62	60	4	Yes	No	3	1
2	4	2	No	No	No	No	No	2	1.62	60	4	Yes	No	3	1
2	4	2	No	No	No	No	No	2	1.63	61	4	Yes	No	3	1
2	4	2	Yes	No	No	No	No	2	1.68	65	4	Yes	No	3	1
2	4	2	No	No	No	No	No	2	1.58	57.5	4	Yes	No	3	1
2	4	2	No	No	No	No	Yes	2	1.53	54	4	Yes	Yes	3	1
2	4	2	No	No	No	No	No	2	1.7	67	4	Yes	No	3	1
2	4	2	No	No	No	No	No	2	1.73	69.5	4	Yes	Yes	3	1
2	4	2	No	No	No	No	No	2	1.63	62	4	Yes	Yes	3	1
1	4	2	No	No	No	No	No	2	1.6	63.5	4	Yes	No	3	1
1	4	2	No	No	No	No	No	2	1.58	62	4	Yes	Yes	3	1
1	4	2	No	Yes	Yes	No	No	2	1.65	68	4	No	No	3	1
1	4	2	No	No	No	No	Yes	2	1.6	65	4	Yes	No	3	1
1	4	2	No	No	No	No	No	2	1.66	70	4	No	Yes	3	1
2	4	2	No	No	No	No	No	2	1.63	67.5	4	Yes	No	3	1
1	4	2	No	No	No	No	No	2	1.55	62.5	4	No	No	3	1
1	4	2	Yes	No	Yes	No	No	2	1.53	61	4	No	Yes	3	1
1	4	2	No	No	No	No	No	2	1.68	80	4	Yes	No	3	1
1	4	2	No	No	No	No	No	2	1.51	65	4	No	No	3	1
1	4	2	No	No	No	No	No	2	1.61	74	4	No	No	3	1
1	4	2	No	No	No	No	No	2	1.55	69	4	No	No	3	1
1	4	2	No	No	No	No	No	2	1.52	66.8	4	Yes	Yes	3	1
1	4	2	Yes	No	No	No	No	2	1.34	52	4	No	No	3	1
1	4	2	Yes	No	No	No	No	2	1.55	70	4	No	No	3	1
1	4	2	No	No	No	No	No	2	1.7	85	4	Yes	Yes	3	1
1	4	2	No	No	No	No	No	2	1.52	69	4	Yes	No	3	1
1	4	2	No	No	No	No	No	2	1.7	87	4	Yes	Yes	3	1
1	4	2	No	No	No	No	No	2	1.72	90	4	Yes	No	3	1
1	4	2	No	No	No	No	No	2	1.7	90	4	Yes	No	3	1
1	4	2	No	Yes	Yes	No	No	2	1.78	99	4	Yes	Yes	3	1
1	4	2	Yes	No	No	No	No	2	1.75	97	4	Yes	Yes	3	1
1	4	2	No	No	No	No	No	2	1.53	80.5	4	No	No	3	1
1	4	2	No	No	No	No	No	2	1.5	90	4	No	No	3	1
1	4	2	Yes	No	No	No	No	2	1.82	52.5	4	Yes	No	3	1
1	4	2	No	No	No	No	No	2	1.74	50.5	4	No	Yes	3	1
1	4	2	No	No	No	No	No	2	1.58	42	4	No	Yes	3	1
2	4	2	No	No	No	No	No	2	1.63	45.5	4	Yes	No	3	1
1	4	2	No	No	No	No	No	2	1.75	62	4	No	Yes	3	1
1	4	2	No	No	No	No	No	2	1.75	62	4	No	Yes	3	1
1	4	2	No	No	No	No	No	2	1.6	52	4	Yes	No	3	1
1	4	2	No	No	Yes	No	No	2	1.5	50	4	No	Yes	3	1
1	4	2	No	No	No	No	No	2	1.76	69	4	No	No	3	1
1	4	2	No	No	No	No	No	2	1.72	66	4	Yes	Yes	3	1
1	4	2	No	No	No	No	No	2	1.57	55	4	No	No	3	1
1	4	2	No	No	No	No	No	2	1.7	65	4	No	Yes	3	1
1	4	2	No	No	No	No	No	2	1.7	65	4	No	Yes	3	1
1	4	2	No	No	No	No	No	2	1.63	60	4	Yes	No	3	1
1	4	2	No	No	No	No	No	2	1.56	55	4	No	Yes	3	1
2	4	2	No	No	Yes	No	No	2	1.72	67	4	Yes	Yes	3	1
1	4	2	Yes	No	No	No	No	2	1.72	75	4	Yes	No	3	1
1	4	2	No	No	No	No	No	2	1.77	79.5	4	Yes	Yes	3	1
1	4	2	No	No	No	No	No	2	1.77	79.5	4	Yes	No	3	1
1	4	2	No	No	No	No	No	2	1.83	85	4	Yes	No	3	1
1	4	2	No	No	No	No	No	2	1.61	66	4	Yes	No	3	1
1	4	2	No	No	No	No	No	2	1.64	69	4	Yes	Yes	3	1
1	4	2	No	Yes	No	No	No	2	1.64	69	4	Yes	Yes	3	1
1	4	2	No	No	No	No	No	2	1.5	58	4	No	No	3	1
1	4	2	No	No	Yes	No	No	2	1.71	70	4	Yes	Yes	3	1
1	4	2	No	No	No	No	No	2	1.58	60	4	No	No	3	1
1	4	2	No	No	No	No	No	2	1.605	62	4	No	No	3	1
1	4	2	No	No	No	No	No	2	1.63	64	4	No	No	3	1
1	4	2	No	No	No	No	No	2	1.55	58	4	No	Yes	3	1
1	4	2	No	No	No	No	No	2	1.64	65	4	No	No	3	1
1	4	2	Yes	No	Yes	No	Yes	2	1.67	67.5	4	No	No	3	1
1	4	2	No	No	No	No	No	2	1.6	62	4	Yes	Yes	3	1
1	4	2	No	No	No	No	No	2	1.7	70	4	No	No	3	1
1	4	2	No	No	No	No	No	2	1.7	70	4	No	No	3	1
1	4	2	No	No	No	No	No	2	1.7	70	4	Yes	No	3	1
1	4	2	No	No	No	No	No	2	1.77	76	4	No	Yes	3	1
1	4	2	No	No	No	No	No	2	1.635	65	4	No	Yes	3	1
1	4	2	No	No	No	No	No	2	1.72	72	4	Yes	Yes	3	1
1	4	2	No	No	No	No	No	2	1.72	72	4	Yes	Yes	3	1
1	4	2	No	No	No	No	No	2	1.6	62.5	4	Yes	Yes	3	1
1	4	2	Yes	No	No	No	No	2	1.69	70	4	No	No	3	1
1	4	2	No	No	No	No	No	2	1.51	56	4	Yes	No	3	1
1	4	2	No	No	No	No	Yes	2	1.6	63	4	Yes	No	3	1
1	4	2	No	No	No	No	No	2	1.52	57	4	No	No	3	1
1	4	2	No	No	No	No	No	2	1.68	70	4	No	No	3	1
1	4	2	No	No	No	No	No	2	1.74	75.5	4	No	No	3	1
1	4	2	No	No	No	No	Yes	2	1.65	68	4	Yes	Yes	3	1
1	4	2	No	No	No	No	No	2	1.6	64	4	No	No	3	1
1	4	2	No	No	No	No	No	2	1.6	64	4	No	No	3	1
1	4	2	No	No	No	No	No	2	1.61	65	4	No	No	3	1
1	4	2	No	No	No	No	No	2	1.75	77	4	No	Yes	3	1
1	4	2	No	Yes	No	No	Yes	2	1.62	66	4	Yes	Yes	3	1
1	4	2	No	No	No	No	No	2	1.78	80	4	Yes	No	3	1
2	4	2	No	No	No	No	No	2	1.71	74	4	Yes	No	3	1
2	4	2	No	No	No	No	No	2	1.6	65	4	Yes	No	3	1
2	4	2	No	No	No	No	No	2	1.6	65	4	Yes	Yes	3	1
2	4	2	Yes	No	No	No	No	2	1.6	65	4	Yes	Yes	3	1
2	4	2	Yes	No	No	No	No	2	1.6	65	4	Yes	Yes	3	1
2	4	2	No	No	No	No	No	2	1.47	55	4	No	No	3	1
2	4	2	No	No	No	No	No	2	1.75	78	4	Yes	Yes	3	1
2	4	2	No	No	No	No	No	2	1.68	72	4	Yes	Yes	3	1
2	4	2	No	No	No	No	No	2	1.77	80	4	Yes	No	3	1
2	4	2	No	No	No	No	No	2	1.5	57.5	4	Yes	Yes	3	1
2	4	2	No	No	No	No	No	2	1.55	61.5	4	Yes	Yes	3	1
2	4	2	No	No	No	No	No	2	1.585	64.5	4	No	No	3	1
2	4	2	No	No	No	No	No	2	1.65	70	4	Yes	Yes	3	1
2	4	2	No	No	No	No	No	2	1.65	70	4	Yes	No	3	1
2	4	2	No	No	No	No	No	2	1.7	75	4	Yes	No	3	1
2	4	2	No	No	No	No	No	2	1.7	75	4	Yes	Yes	3	1
2	4	2	No	No	Yes	No	No	2	1.67	73	4	No	Yes	3	1
2	4	2	No	No	No	No	No	2	1.705	76.5	4	Yes	No	3	1
2	4	2	No	No	No	No	No	2	1.67	74	4	No	No	3	1
2	4	2	No	No	No	No	No	2	1.68	75	4	Yes	No	3	1
2	4	2	No	No	No	No	No	2	1.69	76	4	Yes	Yes	3	1
2	4	2	No	Yes	No	No	No	2	1.71	78	4	No	No	3	1
2	4	2	No	No	No	No	No	2	1.615	70	4	Yes	Yes	3	1
2	4	2	No	No	No	No	No	2	1.58	67	4	No	Yes	3	1
2	4	2	No	No	No	No	No	2	1.64	72.5	4	No	No	3	1
2	4	2	No	No	No	No	No	2	1.72	80	4	Yes	Yes	3	1
2	4	2	No	No	No	No	No	2	1.53	63.5	4	Yes	Yes	3	1
2	4	2	No	No	No	No	No	2	1.7	78.5	4	Yes	Yes	3	1
2	4	2	No	No	No	No	No	2	1.65	74	4	No	No	3	1
2	4	2	No	No	No	No	No	2	1.6	70	4	No	No	3	1
2	4	2	No	No	No	No	No	2	1.475	59.5	4	No	Yes	3	1
2	4	2	No	No	No	No	No	2	1.61	72	4	Yes	Yes	3	1
2	4	2	No	No	No	No	No	2	1.67	77.5	4	Yes	Yes	3	1
2	4	2	No	No	No	No	No	2	1.66	77	4	No	No	3	1
2	4	2	No	No	No	No	No	2	1.66	77	4	Yes	Yes	3	1
2	4	2	Yes	No	No	No	No	2	1.63	75	4	Yes	No	3	1
2	4	2	No	No	No	No	No	2	1.68	80	4	Yes	Yes	3	1
2	4	2	No	Yes	Yes	Yes	No	2	1.66	78.5	4	No	Yes	3	1
2	4	2	No	No	No	No	Yes	2	1.55	68.5	4	Yes	Yes	3	1
2	4	2	No	No	No	No	No	2	1.72	85	4	Yes	No	3	1
2	4	2	Yes	No	No	No	No	2	1.73	86	4	Yes	Yes	3	1
2	4	2	No	No	No	No	No	2	1.73	87.3	4	Yes	Yes	3	1
2	4	2	No	No	No	No	No	2	1.68	83	4	Yes	Yes	3	1
2	4	2	No	No	No	No	No	2	1.55	72	4	Yes	No	3	1
1	4	2	No	No	No	No	No	2	1.58	48	4	No	No	3	1
1	4	2	Yes	No	No	No	Yes	2	1.65	53	4	No	No	3	1
1	4	2	No	No	No	No	No	2	1.6	50	4	No	Yes	3	1
1	4	2	No	No	No	No	No	2	1.635	52.5	4	No	No	3	1
1	4	2	No	No	No	No	No	2	1.65	54	4	No	No	3	1
1	4	2	No	No	No	No	No	2	1.65	54.1	4	No	No	3	1
2	4	2	No	No	No	No	No	2	1.58	50	4	No	No	3	1
2	4	2	No	No	No	No	No	2	1.58	50	4	No	No	3	1
1	4	2	No	No	No	No	No	2	1.6	55	4	No	No	3	1
1	4	2	No	No	No	No	No	2	1.67	60	4	No	No	3	1
1	4	2	No	No	No	No	No	2	1.67	60	4	No	No	3	1
2	4	2	No	No	No	No	No	2	1.75	66	4	Yes	No	3	1
2	4	2	No	No	No	No	No	2	1.68	61	4	No	Yes	3	1
2	4	2	No	No	No	No	No	2	1.76	67	4	Yes	Yes	3	1
2	4	2	No	No	No	No	No	2	1.55	52	4	No	No	3	1
2	4	2	No	No	No	No	No	2	1.59	55	4	Yes	Yes	3	1
2	4	2	No	No	No	No	No	2	1.6	56	4	Yes	No	3	1
2	4	2	No	No	No	No	No	2	1.6	56	4	No	No	3	1
2	4	2	No	No	No	No	No	2	1.68	62	4	No	No	3	1
2	4	2	No	No	No	No	No	2	1.7	63.5	4	No	No	3	1
2	4	2	No	No	No	No	No	2	1.58	55	4	Yes	No	3	1
2	4	2	No	No	No	No	No	2	1.65	60	4	Yes	Yes	3	1
2	4	2	No	No	No	No	No	2	1.78	70	4	No	No	3	1
2	4	2	No	No	No	No	No	2	1.74	67	4	No	Yes	3	1
2	4	2	No	No	No	No	No	2	1.6	60	4	Yes	Yes	3	0
1	4	2	No	No	No	No	No	2	1.72	71	4	Yes	Yes	3	0
1	4	2	No	No	No	No	No	2	1.6	62.5	4	Yes	Yes	3	0
2	4	2	No	No	No	No	No	2	1.56	60.5	4	Yes	Yes	3	0
1	4	2	No	No	No	No	No	2	1.77	79	4	Yes	Yes	3	0
1	4	2	No	No	No	No	No	2	1.66	70	4	Yes	Yes	3	0
1	4	2	Yes	No	Yes	No	Yes	2	1.61	66	4	Yes	Yes	3	0
1	4	2	No	Yes	No	No	No	2	1.57	65	4	Yes	Yes	3	0
1	4	2	Yes	No	No	No	No	2	1.52	61	4	Yes	Yes	3	0
1	4	2	No	No	No	No	No	2	1.76	82	4	Yes	Yes	3	0
1	4	2	No	No	No	No	No	2	1.48	58	4	Yes	Yes	3	0
2	4	2	No	No	No	No	No	2	1.5	60	4	Yes	Yes	3	0
2	4	2	No	No	No	No	No	2	1.5	60	4	Yes	No	3	0
2	4	2	Yes	No	No	No	No	2	1.62	70	4	Yes	No	3	0
2	4	2	No	No	Yes	No	No	2	1.56	65	4	Yes	Yes	3	0
1	4	2	No	No	Yes	No	No	2	1.66	48	4	Yes	No	3	0
1	4	2	No	Yes	No	No	No	2	1.8	62	4	No	Yes	3	0
1	4	2	No	No	No	No	No	2	1.63	51	4	No	No	3	0
1	4	2	No	No	No	No	No	2	1.6	50.5	4	No	No	3	0
1	4	2	No	No	No	No	No	2	1.665	55	4	No	No	3	0
1	4	2	No	No	No	No	No	2	1.64	55	4	No	No	3	0
1	4	2	No	No	No	No	No	2	1.62	54	4	Yes	No	3	0
2	4	2	No	No	No	No	No	2	1.62	54	4	Yes	No	3	0
2	4	2	No	No	No	No	No	2	1.7	59.5	4	No	No	3	0
1	4	2	No	No	Yes	No	No	2	1.8	69	4	No	Yes	3	0
1	4	2	Yes	No	No	No	No	2	1.73	64	4	Yes	Yes	3	0
1	4	2	No	No	No	No	Yes	2	1.6	55	4	Yes	Yes	3	0
1	4	2	No	No	No	No	No	2	1.6	55	4	Yes	Yes	3	0
1	4	2	Yes	No	No	No	No	2	1.67	60	4	Yes	No	3	0
1	4	2	Yes	No	No	No	No	2	1.73	65	4	Yes	Yes	3	0
1	4	2	No	No	No	No	No	2	1.62	57	4	Yes	Yes	3	0
1	4	2	No	No	No	No	No	2	1.59	55	4	Yes	Yes	3	0
1	4	2	No	No	No	Yes	No	2	1.59	55	4	Yes	No	3	0
1	4	2	No	No	No	No	No	2	1.63	58	4	Yes	Yes	3	0
2	4	2	No	No	No	No	No	2	1.6	56	4	Yes	No	3	0
1	4	2	No	No	No	No	No	2	1.59	61.5	4	Yes	No	3	0
1	4	2	No	No	No	No	No	2	1.53	57	4	Yes	No	3	0
1	4	2	No	No	No	No	Yes	2	1.58	61	4	No	No	3	0
1	4	2	No	No	No	No	No	2	1.75	75	4	Yes	No	3	0
1	4	2	No	No	No	No	No	2	1.7	71	4	Yes	Yes	3	0
2	4	2	No	No	No	No	No	2	1.7	71	4	Yes	Yes	3	0
1	4	2	No	No	No	No	No	2	1.69	75	4	Yes	Yes	3	0
1	4	2	No	No	No	No	No	2	1.57	65	4	Yes	Yes	3	0
1	4	2	No	No	No	No	No	2	1.57	65	4	Yes	Yes	3	0
1	4	2	No	No	No	No	No	2	1.65	72	4	Yes	No	3	0
1	4	2	No	No	No	No	No	2	1.53	62	4	Yes	Yes	3	0
1	4	2	No	No	No	No	No	2	1.75	105	4	Yes	Yes	3	0
1	4	2	No	No	No	No	No	2	1.61	46.5	4	Yes	No	3	0
1	4	2	No	No	Yes	No	No	2	1.58	45	4	Yes	No	3	0
1	4	2	No	No	No	No	No	2	1.7	53	4	Yes	Yes	3	0
1	4	2	No	Yes	No	No	No	2	1.65	50	4	No	No	3	0
1	4	2	No	No	Yes	No	No	2	1.65	50	4	Yes	No	3	0
1	4	2	No	No	No	No	No	2	1.65	57	4	Yes	Yes	3	0
1	4	2	No	No	No	Yes	No	2	1.72	62	4	Yes	No	3	0
1	4	2	No	No	No	No	No	2	1.63	56	4	Yes	No	3	0
1	4	2	Yes	No	No	No	No	2	1.61	54.8	4	Yes	Yes	3	0
1	4	2	No	No	No	No	No	2	1.61	55	4	Yes	No	3	0
1	4	2	No	No	No	No	No	2	1.5	48	4	Yes	Yes	3	0
1	4	2	Yes	No	No	No	No	2	1.56	52.5	4	Yes	Yes	3	0
1	4	2	Yes	No	No	No	No	2	1.65	58.75	4	Yes	Yes	3	0
1	4	2	Yes	No	No	No	No	2	1.68	61	4	Yes	Yes	3	0
1	4	2	Yes	No	No	Yes	No	2	1.65	59	4	Yes	Yes	3	0
1	4	2	Yes	No	No	Yes	No	2	1.51	49.5	4	Yes	Yes	3	0
2	4	2	No	No	No	No	No	2	1.59	55	4	Yes	No	3	0
2	4	2	No	No	No	No	No	2	1.56	53	4	Yes	No	3	0
2	4	2	No	Yes	Yes	No	No	2	1.53	51	4	Yes	Yes	3	0
2	4	2	No	Yes	Yes	No	No	2	1.6	56	4	Yes	Yes	3	0
2	4	2	No	No	No	No	No	2	1.51	50	4	Yes	Yes	3	0
2	4	2	No	No	No	No	No	2	1.65	60	4	No	No	3	0
1	4	2	Yes	No	No	No	No	2	1.59	47	4	Yes	Yes	3	0
1	4	2	No	No	No	No	No	2	1.72	55	4	Yes	Yes	3	0
1	4	2	No	No	No	No	No	2	1.57	46	4	Yes	No	3	0
1	4	2	No	No	Yes	No	No	2	1.7	54	4	Yes	Yes	3	0
1	4	2	No	No	No	No	No	2	1.6	48	4	Yes	No	3	0
1	4	2	No	No	No	No	No	2	1.75	57.5	4	Yes	No	3	0
1	4	2	No	No	No	No	No	2	1.55	45.5	4	Yes	Yes	3	0
1	4	2	No	No	No	No	No	2	1.7	55	4	Yes	Yes	3	0
1	4	2	No	No	No	No	No	2	1.62	50	4	Yes	No	3	0
1	4	2	No	No	No	No	No	2	1.74	58	4	Yes	Yes	3	0
1	4	2	No	No	No	No	No	2	1.66	53	4	Yes	No	3	0
1	4	2	No	No	No	No	No	2	1.6	50	4	Yes	No	3	0
1	4	2	Yes	No	Yes	No	No	2	1.51	45	4	Yes	Yes	3	0
1	4	2	No	No	No	No	No	2	1.47	43	4	Yes	Yes	3	0
1	4	2	No	No	No	No	No	2	1.6	51	4	Yes	No	3	0
1	4	2	Yes	No	No	No	No	2	1.66	55	4	Yes	No	3	0
1	4	2	Yes	No	No	No	No	2	1.66	55	4	Yes	No	3	0
1	4	2	No	No	No	No	No	2	1.58	50	4	Yes	Yes	3	0
1	4	2	No	No	No	No	No	2	1.56	49	4	Yes	Yes	3	0
1	4	2	No	No	No	No	No	2	1.59	51	4	Yes	Yes	3	0
1	4	2	No	No	Yes	No	No	2	1.524	47	4	Yes	No	3	0
1	4	2	No	No	No	No	No	2	1.61	52.5	4	Yes	Yes	3	0
1	4	2	No	No	No	No	No	2	1.6	52	4	Yes	Yes	3	0
1	4	2	No	No	No	No	No	2	1.6	52	4	Yes	Yes	3	0
1	4	2	No	No	No	No	No	2	1.63	54	4	Yes	No	3	0
1	4	2	No	No	No	No	No	2	1.645	55	4	Yes	No	3	0
1	4	2	No	No	No	No	No	2	1.58	51	4	Yes	No	3	0
1	4	2	No	No	No	No	No	2	1.64	55	4	Yes	Yes	3	0
1	4	2	No	No	No	No	No	2	1.74	62	4	Yes	No	3	0
1	4	2	No	No	No	No	No	2	1.78	65	4	Yes	Yes	3	0
1	4	2	No	No	No	No	No	2	1.78	65	4	Yes	Yes	3	0
1	4	2	No	No	No	No	No	2	1.52	47.5	4	Yes	Yes	3	0
2	4	2	No	No	No	No	No	2	1.715	60.5	4	Yes	No	3	0
2	4	2	No	No	Yes	No	No	2	1.6	52.75	4	Yes	Yes	3	0
2	4	2	No	No	No	No	No	2	1.63	55	4	Yes	Yes	3	0
2	4	2	No	No	No	No	No	2	1.63	55	4	Yes	Yes	3	0
2	4	2	No	No	No	No	No	2	1.6	53	4	Yes	No	3	0
2	4	2	Yes	No	Yes	No	No	2	1.6	53	4	Yes	Yes	3	0
2	4	2	Yes	No	Yes	No	No	2	1.65	56.5	4	Yes	Yes	3	0
2	4	2	No	No	No	No	No	2	1.7	60	4	Yes	No	3	0
2	4	2	No	No	No	No	No	2	1.7	60	4	Yes	No	3	0
2	4	2	Yes	No	No	No	Yes	2	1.7	60	4	Yes	Yes	3	0
2	4	2	No	No	No	No	No	2	1.55	50	4	Yes	Yes	3	0
2	4	2	No	No	No	No	No	2	1.595	53	4	Yes	Yes	3	0
2	4	2	No	No	Yes	No	No	2	1.61	54.1	4	Yes	Yes	3	0
2	4	2	Yes	No	No	No	No	2	1.68	59	4	Yes	No	3	0
2	4	2	Yes	No	No	No	No	2	1.53	49	4	Yes	Yes	3	0
2	4	2	No	No	No	No	No	2	1.62	55	4	Yes	Yes	3	0
2	4	2	No	No	No	No	No	2	1.76	65	4	Yes	Yes	3	0
2	4	2	No	No	No	No	No	2	1.76	65	4	Yes	Yes	3	0
2	4	2	No	No	No	No	No	2	1.73	63	4	No	No	3	0
2	4	2	No	No	No	No	No	2	1.6	54	4	Yes	Yes	3	0
2	4	2	No	No	No	No	No	2	1.7	61	4	Yes	No	3	0
2	4	2	No	No	No	No	No	2	1.64	57	4	Yes	No	3	0
2	4	2	No	No	Yes	No	No	2	1.61	55	4	Yes	Yes	3	0
2	4	2	No	No	No	No	No	2	1.75	65	4	Yes	Yes	3	0
2	4	2	No	No	No	No	No	2	1.68	60	4	Yes	Yes	3	0
2	4	2	No	No	No	No	No	2	1.68	60	4	Yes	Yes	3	0
2	4	2	No	No	No	No	No	2	1.7	61.5	4	Yes	No	3	0
2	4	2	No	No	No	No	No	2	1.53	50	4	Yes	Yes	3	0
2	4	2	No	No	No	No	No	2	1.77	67	4	Yes	Yes	3	0
2	4	2	No	No	No	No	No	2	1.6	55	4	Yes	Yes	3	0
2	4	2	Yes	No	Yes	No	No	2	1.6	55	4	Yes	Yes	3	0
2	4	2	No	No	No	No	No	2	1.65	58.5	4	Yes	Yes	3	0
2	4	2	No	No	No	No	No	2	1.57	53	4	Yes	Yes	3	0
2	4	2	Yes	No	No	No	No	2	1.66	59.5	4	Yes	No	3	0
2	4	2	No	No	Yes	No	No	2	1.8	70	4	Yes	Yes	3	0
2	4	2	No	No	No	No	No	2	1.8	70	4	Yes	Yes	3	0
2	4	2	No	No	No	No	No	2	1.68	61	4	Yes	Yes	3	0
2	4	2	No	No	No	No	No	2	1.49	48	4	Yes	No	3	0
2	4	2	No	No	No	No	No	2	1.58	54	4	Yes	Yes	3	0
2	4	2	No	No	No	No	No	2	1.65	59	4	Yes	No	3	0
2	4	2	No	No	No	No	No	2	1.73	65	4	Yes	Yes	3	0
2	4	2	No	No	No	No	No	2	1.62	57	4	Yes	No	3	0
2	4	2	No	No	No	No	No	2	1.62	57	4	Yes	No	3	0
2	4	2	No	No	No	No	No	2	1.66	60	4	Yes	Yes	3	0
2	4	2	No	No	No	No	No	2	1.7	63	4	Yes	No	3	0
2	4	2	Yes	No	No	No	No	2	1.645	59	4	Yes	Yes	3	0
2	4	2	No	No	Yes	No	No	2	1.63	58	4	Yes	Yes	3	0
2	4	2	No	No	Yes	No	No	2	1.6	56	4	Yes	Yes	3	0
2	4	2	No	Yes	No	No	No	2	1.6	56	4	Yes	Yes	3	0
2	4	2	No	No	No	No	No	2	1.59	55.5	4	Yes	Yes	3	0
2	4	2	No	No	No	No	No	2	1.61	57	4	No	No	3	0
2	4	2	No	No	No	No	No	2	1.77	68.9	4	Yes	No	3	0
2	4	2	No	No	No	No	No	2	1.58	55	4	Yes	Yes	3	0
2	4	2	No	No	No	No	No	2	1.58	55	4	Yes	Yes	3	0
2	4	2	No	No	No	No	No	2	1.65	60	4	Yes	Yes	3	0
2	4	2	No	No	No	No	No	2	1.65	60	4	Yes	Yes	3	0
2	4	2	No	No	No	No	No	2	1.65	60	4	Yes	No	3	0
2	4	2	No	No	No	No	No	2	1.65	60	4	Yes	No	3	0
2	4	2	Yes	No	No	No	No	2	1.65	60	4	Yes	Yes	3	0
2	4	2	No	No	No	No	No	2	1.65	60	4	Yes	No	3	0
2	4	2	No	No	No	No	No	2	1.55	53	4	Yes	No	3	0
2	4	2	No	No	No	No	No	2	1.78	70	4	Yes	Yes	3	0
2	4	2	Yes	Yes	No	No	No	2	1.74	67	4	Yes	No	3	0
2	4	2	No	No	Yes	No	No	2	1.71	65	4	Yes	Yes	3	0
2	4	2	Yes	No	No	No	No	2	1.67	62	4	Yes	Yes	3	0
2	4	2	No	No	No	No	No	2	1.64	60	4	Yes	No	3	0
2	4	2	Yes	No	Yes	No	No	2	1.64	60	4	Yes	No	3	0
2	4	2	No	No	No	No	No	2	1.57	55	4	Yes	Yes	3	0
2	4	2	No	No	Yes	No	No	2	1.57	55	4	Yes	Yes	3	0
2	4	2	No	No	No	No	No	2	1.51	51	4	Yes	No	3	0
2	4	2	No	No	No	No	No	2	1.61	58	4	Yes	Yes	3	0
2	4	2	No	No	No	Yes	No	2	1.55	54	4	Yes	Yes	3	0
2	4	2	No	No	No	No	No	2	1.7	65	4	No	No	3	0
2	4	2	No	No	No	No	No	2	1.7	65	4	Yes	No	3	0
2	4	2	Yes	No	No	No	Yes	2	1.52	52	4	Yes	Yes	3	0
2	4	2	No	No	No	No	No	2	1.52	52	4	Yes	Yes	3	0
2	4	2	No	No	No	No	No	2	1.56	54.8	4	Yes	Yes	3	0
2	4	2	Yes	No	No	No	No	2	1.75	69	4	Yes	Yes	3	0
2	4	2	No	No	No	No	No	2	1.72	67	4	Yes	No	3	0
1	4	2	Yes	No	No	No	No	2	1.63	60	4	Yes	Yes	3	0
1	4	2	No	No	No	No	No	2	1.72	67	4	Yes	Yes	3	0
1	4	2	Yes	No	Yes	No	No	2	1.65	63	4	Yes	Yes	3	0
1	4	2	Yes	No	No	No	No	2	1.7	67	4	Yes	Yes	3	0
1	4	2	No	No	Yes	No	No	2	1.75	71	4	Yes	Yes	3	0
1	4	2	No	No	No	No	Yes	2	1.67	65	4	Yes	Yes	3	0
1	4	2	No	No	No	No	Yes	2	1.67	65	4	Yes	Yes	3	0
1	4	2	No	No	No	No	No	2	1.595	59.5	4	Yes	No	3	0
1	4	2	No	No	No	No	No	2	1.73	70	4	Yes	No	3	0
1	4	2	Yes	Yes	Yes	No	No	2	1.73	70	4	Yes	Yes	3	0
1	4	2	Yes	No	No	No	Yes	2	1.54	55.5	4	Yes	Yes	3	0
1	4	2	No	No	No	No	No	2	1.6	61	4	Yes	No	3	0
1	4	2	No	No	No	No	No	2	1.65	65	4	Yes	Yes	3	0
1	4	2	No	No	No	No	No	2	1.68	74	4	No	Yes	3	0
1	4	2	No	No	No	No	No	2	1.65	72	4	Yes	Yes	3	0
1	4	2	No	No	No	No	No	2	1.76	82	4	No	Yes	3	0
1	4	2	No	No	No	No	No	2	1.505	60	4	Yes	Yes	3	0
1	4	2	No	No	No	No	No	2	1.67	74	4	Yes	No	3	0
1	4	2	No	No	Yes	No	Yes	2	1.56	65	4	Yes	Yes	3	0
1	4	2	No	No	No	No	No	2	1.56	65	4	Yes	No	3	0
1	4	2	No	No	No	No	No	2	1.55	65	4	Yes	No	3	0
1	4	2	Yes	No	No	No	No	2	1.63	72	4	No	No	3	0
1	4	2	No	No	No	No	No	2	1.57	67	4	Yes	No	3	0
1	4	2	Yes	No	No	No	Yes	2	1.6	70	4	Yes	Yes	3	0
1	4	2	No	Yes	Yes	No	No	2	1.6	70	4	Yes	Yes	3	0
1	4	2	No	No	No	No	No	2	1.71	80	4	Yes	No	3	0
1	4	2	No	No	No	No	No	2	1.54	65	4	Yes	Yes	3	0
1	4	2	No	No	No	No	No	2	1.65	75	4	Yes	No	3	0
2	4	2	No	No	No	No	No	2	1.65	75	4	Yes	Yes	3	0
2	4	2	No	No	No	No	No	2	1.5	62	4	Yes	Yes	3	0
1	4	2	No	No	No	No	No	2	1.68	57	4	Yes	Yes	3	0
1	4	2	No	No	No	No	No	2	1.78	70	4	Yes	No	3	0
1	4	2	No	No	No	No	No	2	1.62	58	4	No	No	3	0
1	4	2	No	No	No	No	No	2	1.79	71	4	Yes	Yes	3	0
1	4	2	No	No	No	No	No	2	1.575	55	4	Yes	No	3	0
1	4	2	No	No	No	No	No	2	1.61	57.5	4	Yes	Yes	3	0
1	4	2	No	No	Yes	No	No	2	1.61	57.5	4	Yes	No	3	0
1	4	2	No	No	Yes	No	No	2	1.5	50	4	Yes	No	3	0
2	4	2	No	No	No	No	No	2	1.71	65	4	Yes	Yes	3	0
2	4	2	No	No	Yes	No	No	2	1.565	54.5	4	Yes	No	3	0
2	4	2	No	No	No	No	No	2	1.6	57	4	Yes	No	3	0
2	4	2	No	No	No	No	No	2	1.64	60	4	Yes	Yes	3	0
2	4	2	No	No	No	No	No	2	1.54	53	4	Yes	Yes	3	0
1	4	2	Yes	No	No	No	Yes	2	1.76	76	4	Yes	Yes	3	0
1	4	2	No	No	No	No	No	2	1.64	66	4	Yes	No	3	0
1	4	2	Yes	No	No	No	No	2	1.57	60.5	4	Yes	No	3	0
1	4	2	No	No	Yes	No	No	2	1.55	59	4	Yes	No	3	0
1	4	2	Yes	No	No	No	No	2	1.62	64.5	4	Yes	No	3	0
1	4	2	No	Yes	Yes	No	No	2	1.6	63	4	No	Yes	3	0
1	4	2	No	Yes	Yes	No	No	2	1.62	65	4	Yes	Yes	3	0
1	4	2	No	No	No	No	No	2	1.62	65	4	Yes	Yes	3	0
1	4	2	Yes	No	No	No	No	2	1.62	65	4	Yes	No	3	0
1	4	2	Yes	No	No	Yes	No	2	1.62	65	4	No	Yes	3	0
1	4	2	No	No	No	No	No	2	1.62	65	4	Yes	No	3	0
1	4	2	No	No	No	No	No	2	1.37	46.5	4	No	No	3	0
1	4	2	No	No	No	No	No	2	1.68	70	4	Yes	Yes	3	0
1	4	2	No	No	No	No	No	2	1.63	66	4	Yes	No	3	0
1	4	2	No	No	No	No	No	2	1.54	59	4	Yes	Yes	3	0
2	4	2	No	No	No	No	No	2	1.64	67	4	Yes	No	3	0
2	4	2	No	No	No	No	No	2	1.62	65.5	4	Yes	No	3	0
2	4	2	Yes	No	No	No	No	2	1.55	60	4	Yes	Yes	3	0
2	4	2	No	No	No	No	No	2	1.65	68	4	Yes	Yes	3	0
2	4	2	No	No	No	No	No	2	1.65	68	4	Yes	No	3	0
2	4	2	No	No	No	No	No	2	1.72	74	4	Yes	Yes	3	0
2	4	2	Yes	No	Yes	No	No	2	1.72	74	4	Yes	No	3	0
2	4	2	No	No	No	No	No	2	1.73	75	4	Yes	Yes	3	0
2	4	2	No	No	Yes	No	No	2	1.56	61	4	Yes	Yes	3	0
2	4	2	No	No	Yes	Yes	No	2	1.62	66	4	Yes	No	3	0
2	4	2	No	No	Yes	No	No	2	1.72	74.5	4	Yes	No	3	0
1	4	2	Yes	No	No	No	No	2	1.58	52	4	Yes	No	3	0
1	4	2	No	No	No	No	No	2	1.695	60	4	Yes	Yes	3	0
1	4	2	No	No	No	No	No	2	1.5	47	4	Yes	Yes	3	0
1	4	2	No	No	No	No	No	2	1.6	53.5	4	Yes	Yes	3	0
1	4	2	No	No	Yes	No	No	2	1.72	62	4	Yes	Yes	3	0
1	4	2	Yes	No	No	No	No	2	1.59	53	4	Yes	Yes	3	0
1	4	2	No	No	Yes	No	No	2	1.77	66	4	Yes	Yes	3	0
1	4	2	Yes	No	No	No	No	2	1.433	43.5	4	Yes	No	3	0
1	4	2	No	No	No	No	No	2	1.71	62	4	Yes	Yes	3	0
1	4	2	No	No	No	No	No	2	1.71	62	4	Yes	Yes	3	0
1	4	2	No	No	No	No	No	2	1.71	62	4	Yes	Yes	3	0
1	4	2	No	No	Yes	No	No	2	1.71	62	4	Yes	Yes	3	0
1	4	2	No	No	No	No	No	2	1.7	62	4	Yes	No	3	0
1	4	2	No	No	No	No	No	2	1.6	55	4	Yes	Yes	3	0
1	4	2	No	Yes	Yes	No	No	2	1.6	55	4	Yes	No	3	0
1	4	2	No	No	No	No	No	2	1.57	53	4	Yes	No	3	0
1	4	2	No	No	No	No	No	2	1.55	52	4	Yes	Yes	3	0
1	4	2	Yes	No	No	No	No	2	1.7	63	4	Yes	No	3	0
1	4	2	No	No	No	No	No	2	1.58	54.5	4	No	Yes	3	0
1	4	2	No	No	No	No	No	2	1.6	56	4	Yes	Yes	3	0
1	4	2	No	No	Yes	No	No	2	1.75	67	4	Yes	No	3	0
1	4	2	No	No	No	No	No	2	1.55	52.6	4	Yes	No	3	0
1	4	2	No	No	No	No	No	2	1.59	55.5	4	Yes	No	3	0
1	4	2	Yes	No	No	Yes	No	2	1.72	65	4	Yes	Yes	3	0
1	4	2	No	No	Yes	No	No	2	1.72	65	4	No	Yes	3	0
1	4	2	No	No	No	No	No	2	1.58	55	4	Yes	No	3	0
1	4	2	No	No	No	No	No	2	1.58	55	4	Yes	Yes	3	0
1	4	2	No	No	No	No	No	2	1.52	51	4	Yes	No	3	0
1	4	2	Yes	No	Yes	No	No	2	1.7	64	4	Yes	Yes	3	0
1	4	2	No	No	No	No	No	2	1.63	59	4	Yes	No	3	0
1	4	2	No	No	No	No	No	2	1.6	57	4	Yes	Yes	3	0
1	4	2	No	No	No	No	No	2	1.68	63	4	Yes	Yes	3	0
1	4	2	Yes	No	Yes	Yes	No	2	1.68	63	4	Yes	Yes	3	0
1	4	2	Yes	No	No	No	Yes	2	1.67	62.5	4	No	Yes	3	0
1	4	2	No	No	No	No	No	2	1.71	66	4	Yes	Yes	3	0
1	4	2	Yes	No	No	No	No	2	1.71	66	4	Yes	No	3	0
1	4	2	Yes	No	No	No	No	2	1.63	60	4	Yes	No	3	0
1	4	2	No	No	Yes	No	No	2	1.76	70	4	Yes	No	3	0
1	4	2	No	No	Yes	No	No	2	1.6	58	4	Yes	Yes	3	0
2	4	2	No	No	No	No	No	2	1.6	58	4	Yes	Yes	3	0
2	4	2	No	No	No	No	No	2	1.69	65	4	Yes	Yes	3	0
2	4	2	No	No	No	No	No	2	1.58	57	4	Yes	No	3	0
2	4	2	No	No	No	No	No	2	1.7	66	4	Yes	Yes	3	0
2	4	2	No	No	No	No	No	2	1.61	59.5	4	Yes	No	3	0
2	4	2	No	No	No	No	No	2	1.56	56	4	Yes	Yes	3	0
2	4	2	No	No	No	No	No	2	1.68	65	4	Yes	Yes	3	0
2	4	2	No	No	No	No	No	2	1.68	65	4	Yes	Yes	3	0
2	4	2	No	No	No	No	No	2	1.53	54	4	Yes	Yes	3	0
2	4	2	No	No	No	No	No	2	1.62	61	4	Yes	Yes	3	0
2	4	2	No	No	No	No	No	2	1.69	66.5	4	Yes	No	3	0
2	4	2	Yes	No	No	No	No	2	1.63	62	4	Yes	Yes	3	0
2	4	2	Yes	No	No	No	No	2	1.68	66	4	Yes	Yes	3	0
2	4	2	Yes	No	No	No	No	2	1.73	70	4	Yes	Yes	3	0
2	4	2	No	No	No	No	No	2	1.525	54.5	4	Yes	No	3	0
2	4	2	No	No	No	No	No	2	1.6	60	4	Yes	No	3	0
2	4	2	No	No	No	No	No	2	1.6	60	4	No	No	3	0
2	4	2	No	No	No	No	No	2	1.6	60	4	Yes	No	3	0
2	4	2	No	No	No	No	No	2	1.6	60	4	Yes	Yes	3	0
2	4	2	No	No	No	No	No	2	1.62	62	4	Yes	Yes	3	0
2	4	2	No	No	No	No	No	2	1.72	70	4	Yes	Yes	3	0
2	4	2	No	No	No	No	No	2	1.73	71	4	Yes	Yes	3	0
2	4	2	No	No	No	No	No	2	1.55	57	4	Yes	Yes	3	0
2	4	2	No	No	No	No	No	2	1.65	65	4	Yes	Yes	3	0
2	4	2	No	Yes	No	No	No	2	1.61	62	4	Yes	Yes	3	0
2	4	2	No	No	No	No	No	2	1.67	67	4	Yes	Yes	3	0
2	4	2	No	No	Yes	No	Yes	2	1.55	58	4	Yes	No	3	0
2	4	2	No	No	No	No	No	2	1.55	58	4	Yes	No	3	0
2	4	2	No	No	No	No	No	2	1.64	65	4	Yes	No	3	0
2	4	2	No	No	No	No	No	2	1.6	62	4	Yes	No	3	0
2	4	2	No	No	No	No	No	2	1.6	62	4	Yes	No	3	0
2	4	2	No	No	No	No	No	2	1.7	70	4	Yes	No	3	0
2	4	2	Yes	No	No	No	No	2	1.7	70	4	Yes	Yes	3	0
2	4	2	Yes	No	No	No	No	2	1.7	70	4	Yes	No	3	0
2	4	2	No	No	No	No	No	2	1.56	59	4	Yes	Yes	3	0
2	4	2	Yes	No	No	No	No	2	1.61	63	4	Yes	Yes	3	0
2	4	2	No	No	No	No	No	2	1.72	72	4	Yes	No	3	0
2	4	2	No	No	No	No	No	2	1.57	60	4	Yes	Yes	3	0
2	4	2	No	No	No	No	No	2	1.54	58	4	Yes	Yes	3	0
2	4	2	No	No	No	No	No	2	1.54	58	4	Yes	Yes	3	0
2	4	2	No	No	No	No	No	2	1.63	65	4	Yes	Yes	3	0
2	4	2	No	No	No	No	No	2	1.69	70	4	Yes	Yes	3	0
2	4	2	No	No	No	No	No	2	1.69	70	4	Yes	Yes	3	0
2	4	2	No	No	No	No	No	2	1.7	71	4	Yes	No	3	0
2	4	2	Yes	No	No	No	No	2	1.62	65	4	Yes	Yes	3	0
2	4	2	No	No	No	No	No	2	1.62	65	4	Yes	No	3	0
2	4	2	No	No	No	No	No	2	1.74	75	4	Yes	No	3	0
2	4	2	No	No	No	No	No	2	1.65	67.5	4	Yes	Yes	3	0
2	4	2	No	No	No	No	No	2	1.68	70	4	Yes	Yes	3	0
2	4	2	No	No	No	No	No	2	1.5	56	4	No	Yes	3	0
2	4	2	Yes	No	No	No	No	2	1.55	60	4	Yes	Yes	3	0
2	4	2	No	No	No	No	No	2	1.61	65	4	Yes	Yes	3	0
2	4	2	Yes	No	No	No	No	2	1.75	77	4	Yes	No	3	0
2	4	2	No	No	No	No	No	2	1.62	66	4	Yes	Yes	3	0
2	4	2	No	No	No	No	No	2	1.54	60	4	Yes	Yes	3	0
2	4	2	No	No	No	No	No	2	1.71	74	4	Yes	Yes	3	0
2	4	2	No	No	No	No	No	2	1.6	65	4	Yes	Yes	3	0
2	4	2	No	No	No	No	No	2	1.66	70	4	Yes	Yes	3	0
2	4	2	No	No	No	No	No	2	1.75	78	4	Yes	Yes	3	0
2	4	2	No	No	No	No	No	2	1.585	64	4	Yes	Yes	3	0
1	4	2	Yes	No	No	No	No	2	1.58	60	4	Yes	Yes	3	0
1	4	2	No	No	No	No	No	2	1.69	69	4	Yes	No	3	0
1	4	2	No	No	No	No	No	2	1.64	65	4	No	No	3	0
1	4	2	No	No	No	No	No	2	1.63	65	4	No	No	3	0
1	4	2	Yes	No	No	No	No	2	1.63	65	4	No	No	3	0
1	4	2	No	No	No	No	No	2	1.75	75	4	Yes	Yes	3	0
1	4	2	No	No	No	No	No	2	1.635	65.5	4	Yes	Yes	3	0
1	4	2	No	No	No	No	No	2	1.69	70	4	No	Yes	3	0
1	4	2	No	No	No	No	No	2	1.69	70	4	No	Yes	3	0
1	4	2	No	No	No	No	No	2	1.6	63	4	No	No	3	0
1	4	2	No	No	Yes	No	No	2	1.65	67	4	Yes	No	3	0
1	4	2	Yes	No	No	No	No	2	1.58	61.5	4	Yes	No	3	0
1	4	2	No	Yes	No	No	No	2	1.56	60	4	No	Yes	3	0
1	4	2	No	No	No	No	No	2	1.52	57	4	Yes	Yes	3	0
1	4	2	No	No	No	No	No	2	1.68	70	4	Yes	No	3	0
1	4	2	No	Yes	No	No	No	2	1.68	70	4	No	Yes	3	0
1	4	2	No	No	No	No	No	2	1.67	70	4	Yes	Yes	3	0
1	4	2	No	No	No	No	No	2	1.48	55	4	Yes	No	3	0
1	4	2	No	No	No	No	No	2	1.63	67	4	Yes	Yes	3	0
1	4	2	No	No	No	No	No	2	1.68	72	4	Yes	No	3	0
1	4	2	No	No	No	No	No	2	1.71	75	4	No	No	3	0
1	4	2	No	No	No	Yes	No	2	1.55	72	4	Yes	No	3	0
1	4	2	No	No	No	No	No	2	1.63	80	4	Yes	Yes	3	0
1	4	2	No	No	No	No	No	2	1.63	80	4	Yes	No	3	0
1	4	2	No	No	No	No	Yes	2	1.56	73.5	4	No	Yes	3	0
1	4	2	No	No	No	No	No	2	1.6	78	4	Yes	No	3	0
1	4	2	No	No	No	No	No	2	1.66	85	4	No	Yes	3	0
1	4	2	No	No	No	No	No	2	1.62	84	4	Yes	No	3	0
1	4	2	No	No	No	No	No	2	1.55	77.5	4	No	No	3	0
1	4	2	No	No	No	No	No	2	1.72	96.5	4	No	Yes	3	0
1	4	2	No	No	No	No	No	2	1.56	81	4	No	Yes	3	0
1	4	2	No	No	No	No	No	2	1.69	100	4	Yes	Yes	3	0
2	4	2	No	No	No	No	No	2	1.83	40	4	No	Yes	3	0
1	4	2	No	No	No	No	No	2	1.59	55	4	No	No	3	0
1	4	2	No	No	No	No	No	2	1.63	58	4	Yes	Yes	3	0
1	4	2	No	No	No	No	No	2	1.63	58	4	No	No	3	0
1	4	2	Yes	No	No	No	No	2	1.67	61	4	No	Yes	3	0
1	4	2	No	Yes	Yes	No	No	2	1.71	64	4	No	No	3	0
1	4	2	No	No	No	No	No	2	1.51	50	4	Yes	No	3	0
1	4	2	No	No	No	No	No	2	1.58	55	4	No	No	3	0
2	4	2	No	No	No	No	No	2	1.58	55	4	Yes	No	3	0
1	4	2	No	No	No	No	No	2	1.5	56.5	4	Yes	No	3	0
1	4	2	No	No	No	No	No	2	1.545	60	4	No	Yes	3	0
1	4	2	No	No	No	No	No	2	1.63	67	4	Yes	Yes	3	0
1	4	2	No	No	No	Yes	No	2	1.78	80	4	No	No	3	0
1	4	2	No	No	Yes	No	No	2	1.85	86.5	4	Yes	No	3	0
1	4	2	No	No	No	No	No	2	1.54	60	4	Yes	No	3	0
1	4	2	No	No	No	No	No	2	1.72	75	4	No	No	3	0
1	4	2	No	No	No	No	No	2	1.47	55	4	No	No	3	0
1	4	2	Yes	Yes	Yes	No	No	2	1.61	66	4	No	Yes	3	0
2	4	2	No	No	No	No	No	2	1.72	75.5	4	Yes	No	3	0
2	4	2	No	No	No	No	No	2	1.57	63	4	Yes	No	3	0
2	4	2	No	No	No	No	No	2	1.66	71	4	Yes	Yes	3	0
1	4	2	Yes	No	No	No	No	2	1.73	58	4	Yes	No	3	0
1	4	2	Yes	No	No	No	No	2	1.48	42.5	4	Yes	No	3	0
1	4	2	No	No	No	No	No	2	1.75	60	4	Yes	Yes	3	0
1	4	2	No	No	No	No	No	2	1.56	48	4	No	No	3	0
1	4	2	No	No	No	No	No	2	1.74	60	4	No	No	3	0
1	4	2	No	No	No	No	Yes	2	1.65	55	4	No	No	3	0
1	4	2	No	No	No	No	No	2	1.73	60.5	4	Yes	No	3	0
1	4	2	No	No	No	No	Yes	2	1.6	52	4	No	No	3	0
1	4	2	No	No	No	No	No	2	1.54	48.5	4	Yes	No	3	0
1	4	2	No	No	No	No	No	2	1.71	60	4	No	No	3	0
1	4	2	No	No	Yes	No	No	2	1.68	58	4	Yes	No	3	0
1	4	2	No	No	No	No	No	2	1.73	62	4	No	No	3	0
1	4	2	No	No	Yes	No	No	2	1.65	56.5	4	Yes	Yes	3	0
1	4	2	Yes	No	No	No	No	2	1.7	60	4	Yes	No	3	0
1	4	2	No	Yes	No	No	No	2	1.7	60	4	Yes	No	3	0
1	4	2	No	No	No	No	No	2	1.55	50	4	Yes	No	3	0
1	4	2	No	No	No	No	No	2	1.55	50	4	No	No	3	0
1	4	2	Yes	No	Yes	No	Yes	2	1.61	54	4	No	Yes	3	0
1	4	2	No	No	No	No	No	2	1.75	64	4	No	Yes	3	0
1	4	2	Yes	No	Yes	No	No	2	1.62	55	4	No	No	3	0
1	4	2	No	No	No	No	No	2	1.7	61	4	Yes	No	3	0
1	4	2	No	No	No	No	No	2	1.58	53	4	No	No	3	0
1	4	2	Yes	No	No	No	No	2	1.62	56	4	No	Yes	3	0
1	4	2	No	No	No	No	No	2	1.56	52	4	Yes	No	3	0
2	4	2	Yes	No	No	No	No	2	1.87	75	4	No	No	3	0
2	4	2	No	No	No	No	No	2	1.51	49	4	No	No	3	0
2	4	2	No	No	No	No	No	2	1.57	53	4	Yes	No	3	0
2	4	2	No	No	No	No	No	2	1.54	51	4	Yes	No	3	0
2	4	2	No	No	No	No	No	2	1.52	50	4	Yes	Yes	3	0
2	4	2	No	No	No	No	No	2	1.62	57	4	Yes	No	3	0
2	4	2	No	No	No	No	No	2	1.57	54	4	No	Yes	3	0
2	4	2	No	No	No	No	No	2	1.64	59	4	Yes	No	3	0
2	4	2	No	No	No	No	No	2	1.65	60	4	Yes	No	3	0
2	4	2	No	No	No	Yes	No	2	1.78	70	4	No	No	3	0
2	4	2	Yes	No	Yes	No	No	2	1.62	58	4	No	Yes	3	0
2	4	2	No	No	Yes	No	No	2	1.56	54	4	Yes	No	3	0
1	4	2	No	No	No	No	No	2	1.68	64	4	No	No	3	0
1	4	2	No	No	No	No	No	2	1.69	65	4	Yes	No	3	0
1	4	2	No	No	No	No	No	2	1.54	54	4	No	No	3	0
1	4	2	No	No	No	No	No	2	1.65	62	4	No	No	3	0
1	4	2	No	No	No	No	No	2	1.74	69	4	No	Yes	3	0
1	4	2	No	No	No	No	No	2	1.495	51	4	No	Yes	3	0
1	4	2	No	No	Yes	No	No	2	1.75	70	4	Yes	Yes	3	0
1	4	2	No	No	No	No	No	2	1.75	70	4	Yes	Yes	3	0
1	4	2	No	No	No	No	No	2	1.62	60	4	No	No	3	0
1	4	2	No	No	No	No	No	2	1.62	60	4	No	Yes	3	0
1	4	2	No	No	No	No	No	2	1.62	60	4	Yes	No	3	0
1	4	2	No	No	No	No	No	2	1.4	45	4	Yes	No	3	0
1	4	2	No	No	No	No	No	2	1.58	57.5	4	No	Yes	3	0
1	4	2	No	No	No	No	No	2	1.76	71.5	4	No	Yes	3	0
1	4	2	No	No	No	No	No	2	1.61	60	4	No	Yes	3	0
1	4	2	No	No	No	No	No	2	1.61	60	4	No	Yes	3	0
1	4	2	Yes	No	No	No	No	2	1.61	60	4	No	Yes	3	0
1	4	2	No	No	No	No	No	2	1.7	67	4	No	No	3	0
1	4	2	No	No	No	No	No	2	1.66	64	4	Yes	No	3	0
1	4	2	No	No	No	No	No	2	1.58	58	4	Yes	No	3	0
1	4	2	No	No	No	No	No	2	1.58	58	4	Yes	Yes	3	0
1	4	2	No	No	No	No	No	2	1.67	65	4	Yes	No	3	0
1	4	2	No	No	No	No	No	2	1.72	69	4	No	No	3	0
1	4	2	No	No	No	No	No	2	1.63	62	4	Yes	No	3	0
1	4	2	No	No	No	No	No	2	1.59	59	4	Yes	No	3	0
1	4	2	No	No	No	No	No	2	1.73	70	4	No	No	3	0
1	4	2	No	No	No	No	Yes	2	1.66	64.5	4	No	No	3	0
1	4	2	No	No	No	No	No	2	1.64	63	4	Yes	No	3	0
1	4	2	No	No	No	No	No	2	1.6	60	4	No	Yes	3	0
1	4	2	No	No	Yes	No	No	2	1.6	60	4	No	Yes	3	0
1	4	2	No	No	Yes	No	No	2	1.69	67	4	No	Yes	3	0
1	4	2	No	No	No	No	No	2	1.72	69.5	4	No	No	3	0
1	4	2	No	No	No	No	No	2	1.57	58	4	Yes	Yes	3	0
1	4	2	No	No	No	No	No	2	1.5	53	4	No	No	3	0
1	4	2	No	No	Yes	No	No	2	1.69	67.5	4	Yes	No	3	0
1	4	2	No	No	No	No	No	2	1.58	59	4	Yes	No	3	0
1	4	2	No	No	No	No	No	2	1.72	70	4	Yes	Yes	3	0
1	4	2	No	No	No	No	No	2	1.67	66	4	Yes	No	3	0
1	4	2	No	No	No	No	Yes	2	1.65	64.5	4	Yes	Yes	3	0
1	4	2	No	No	No	No	No	2	1.65	64.5	4	Yes	No	3	0
1	4	2	No	No	No	No	No	2	1.57	58.5	4	Yes	No	3	0
1	4	2	No	No	No	No	No	2	1.535	56	4	Yes	No	3	0
1	4	2	No	No	No	No	Yes	2	1.64	64	4	Yes	No	3	0
1	4	2	No	No	No	No	No	2	1.6	61	4	No	Yes	3	0
1	4	2	No	No	No	No	No	2	1.6	61	4	No	No	3	0
1	4	2	No	No	No	No	No	2	1.56	58	4	No	Yes	3	0
1	4	2	Yes	No	No	No	No	2	1.53	56	4	No	No	3	0
1	4	2	No	No	No	No	No	2	1.62	63	4	No	No	3	0
1	4	2	No	No	No	No	No	2	1.57	59.3	4	Yes	No	3	0
1	4	2	Yes	No	No	No	No	2	1.63	64	4	Yes	No	3	0
2	4	2	No	No	No	No	No	2	1.63	64	4	No	Yes	3	0
2	4	2	No	No	No	No	No	2	1.59	61	4	No	Yes	3	0
2	4	2	No	No	No	No	No	2	1.59	61	4	No	No	3	0
2	4	2	No	No	No	No	No	2	1.76	75	4	Yes	No	3	0
2	4	2	No	No	No	No	No	2	1.65	66	4	Yes	Yes	3	0
2	4	2	Yes	No	No	No	No	2	1.54	57.5	4	Yes	Yes	3	0
2	4	2	No	No	No	No	No	2	1.54	57.5	4	No	Yes	3	0
2	4	2	No	No	No	No	No	2	1.59	61.5	4	No	No	3	0
2	4	2	No	No	No	No	No	2	1.59	61.5	4	No	Yes	3	0
2	4	2	No	No	No	No	No	2	1.583	61	4	Yes	Yes	3	0
2	4	2	No	No	No	No	No	2	1.73	73	4	Yes	No	3	0
2	4	2	No	No	No	No	No	2	1.68	69	4	Yes	Yes	3	0
2	4	2	No	No	No	No	No	2	1.635	65.5	4	Yes	No	3	0
2	4	2	No	No	No	No	No	2	1.72	72.5	4	Yes	No	3	0
2	4	2	No	No	No	No	No	2	1.69	70	4	No	Yes	3	0
2	4	2	No	No	No	No	No	2	1.69	70	4	No	No	3	0
2	4	2	Yes	No	No	No	No	2	1.56	60	4	Yes	Yes	3	0
2	4	2	No	No	No	No	No	2	1.557	60	4	No	No	3	0
2	4	2	No	No	No	No	No	2	1.62	65	4	No	Yes	3	0
2	4	2	No	No	No	No	No	2	1.62	65	4	Yes	No	3	0
2	4	2	No	No	No	No	No	2	1.74	75	4	Yes	No	3	0
2	4	2	No	No	Yes	No	No	2	1.68	70	4	Yes	Yes	3	0
2	4	2	No	No	No	No	No	2	1.58	62	4	Yes	Yes	3	0
2	4	2	No	No	No	No	No	2	1.58	62	4	Yes	No	3	0
2	4	2	No	No	No	No	No	2	1.55	60	4	Yes	No	3	0
2	4	2	No	No	No	No	No	2	1.6	64	4	Yes	Yes	3	0
2	4	2	No	No	No	No	No	2	1.6	64	4	No	No	3	0
2	4	2	No	No	No	No	No	2	1.61	65	4	Yes	No	3	0
2	4	2	Yes	Yes	Yes	Yes	Yes	2	1.7	72.5	4	Yes	No	3	0
2	4	2	Yes	No	No	No	No	2	1.67	70	4	Yes	Yes	3	0
2	4	2	No	No	No	No	No	2	1.53	59	4	Yes	Yes	3	0
2	4	2	No	No	No	No	No	2	1.6	65	4	No	No	3	0
2	4	2	No	No	No	No	No	2	1.6	65	4	No	Yes	3	0
2	4	2	No	No	No	No	No	2	1.6	65	4	Yes	Yes	3	0
2	4	2	No	No	No	No	No	2	1.66	70	4	No	Yes	3	0
2	4	2	No	No	No	No	No	2	1.67	71	4	Yes	Yes	3	0
2	4	2	No	No	No	No	No	2	1.62	67	4	Yes	Yes	3	0
2	4	2	No	No	No	No	No	2	1.69	73	4	No	Yes	3	0
2	4	2	No	No	No	No	No	2	1.55	61.5	4	Yes	Yes	3	0
2	4	2	No	No	No	No	No	2	1.55	61.5	4	Yes	No	3	0
2	4	2	No	No	No	No	No	2	1.7	74	4	Yes	No	3	0
2	4	2	No	No	No	No	No	2	1.64	69	4	Yes	Yes	3	0
2	4	2	No	No	No	No	No	2	1.49	57	4	No	Yes	3	0
2	4	2	No	No	No	No	No	2	1.65	70	4	Yes	No	3	0
2	4	2	No	No	No	No	No	2	1.65	70	4	No	No	3	0
2	4	2	No	No	No	No	No	2	1.87	90	4	No	Yes	3	0
2	4	2	No	No	No	No	No	2	1.55	62	4	Yes	No	3	0
2	4	2	No	No	No	No	No	2	1.76	80	4	Yes	No	3	0
2	4	2	No	No	No	No	No	2	1.56	63	4	No	Yes	3	0
2	4	2	No	No	No	No	No	2	1.48	57	4	Yes	No	3	0
2	4	2	No	No	No	No	No	2	1.58	65	4	No	Yes	3	0
2	4	2	No	No	No	No	No	2	1.53	61	4	Yes	Yes	3	0
2	4	2	No	No	No	No	No	2	1.53	61	4	Yes	Yes	3	0
2	4	2	No	No	No	No	No	2	1.59	66	4	No	Yes	3	0
2	4	2	No	No	No	No	No	2	1.75	80	4	Yes	No	3	0
2	4	2	No	No	No	No	No	2	1.54	62	4	Yes	No	3	0
2	4	2	No	No	No	No	No	2	1.52	60.5	4	No	Yes	3	0
2	4	2	No	No	Yes	No	No	2	1.6	67.5	4	Yes	Yes	3	0
2	4	2	No	No	No	No	No	2	1.57	65	4	Yes	Yes	3	0
2	4	2	No	No	No	No	No	2	1.57	65	4	No	No	3	0
2	4	2	No	No	No	No	No	2	1.57	65	4	No	No	3	0
2	4	2	No	No	No	No	No	2	1.65	72	4	No	Yes	3	0
2	4	2	No	No	No	No	No	2	1.71	77.5	4	Yes	Yes	3	0
2	4	2	No	No	No	No	No	2	1.67	74	4	Yes	Yes	3	0
2	4	2	No	No	No	No	No	2	1.68	75	4	Yes	No	3	0
1	4	2	No	No	No	No	No	2	1.61	72	4	No	Yes	3	0
1	4	2	No	No	No	No	No	2	1.62	73	4	No	Yes	3	0
1	4	2	No	No	No	No	No	2	1.5	63	4	No	No	3	0
1	4	2	No	No	No	No	No	2	1.68	80	4	Yes	Yes	3	0
1	4	2	No	No	No	No	No	2	1.62	51	4	No	No	3	0
1	4	2	No	No	No	No	No	2	1.68	55	4	No	Yes	3	0
1	4	2	No	No	No	No	No	2	1.655	53.5	4	No	No	3	0
1	4	2	No	Yes	No	No	No	2	1.66	55	4	No	No	3	0
1	4	2	No	No	No	No	No	2	1.66	55	4	No	No	3	0
1	4	2	No	No	No	No	No	2	1.55	48	4	No	No	3	0
1	4	2	No	No	No	No	No	2	1.64	54	4	No	Yes	3	0
1	4	2	No	No	No	No	No	2	1.59	51	4	Yes	Yes	3	0
1	4	2	No	No	No	No	No	2	1.62	53	4	No	No	3	0
1	4	2	No	No	No	No	No	2	1.78	64	4	No	No	3	0
1	4	2	No	No	No	No	No	2	1.72	60	4	No	Yes	3	0
1	4	2	No	No	No	No	No	2	1.57	50	4	No	Yes	3	0
1	4	2	No	No	No	No	No	2	1.56	49.5	4	No	Yes	3	0
1	4	2	No	No	No	No	No	2	1.64	55	4	Yes	No	3	0
2	4	2	No	No	No	No	No	2	1.6	52.5	4	No	Yes	3	0
2	4	2	No	No	No	No	No	2	1.6	53	4	No	No	3	0
2	4	2	No	No	No	No	No	2	1.73	62.5	4	No	Yes	3	0
2	4	2	No	No	No	No	No	2	1.65	57	4	No	No	3	0
2	4	2	No	No	No	No	No	2	1.66	58	4	No	No	3	0
2	4	2	No	No	No	No	No	2	1.57	52	4	Yes	Yes	3	0
2	4	2	No	No	No	No	No	2	1.515	48.5	4	No	Yes	3	0
2	4	2	No	No	No	No	No	2	1.52	49	4	No	Yes	3	0
2	4	2	No	No	No	No	No	2	1.61	55	4	Yes	No	3	0
2	4	2	No	No	No	No	No	2	1.75	65	4	Yes	No	3	0
1	4	2	No	No	No	No	No	2	1.61	62.5	4	Yes	Yes	3	0
2	4	2	No	No	No	No	No	2	1.51	55	4	Yes	Yes	3	0
2	4	2	No	No	No	No	Yes	2	1.745	73.5	4	Yes	Yes	3	0
2	4	2	No	No	No	No	No	2	1.55	58	4	Yes	Yes	3	0
2	4	2	No	No	No	No	No	2	1.615	63	4	Yes	Yes	3	0
2	4	2	No	No	Yes	No	No	2	1.64	65	4	Yes	Yes	3	0
1	4	2	Yes	No	No	No	No	2	1.56	62	4	Yes	No	3	0
1	4	2	No	No	No	No	No	2	1.48	58	4	Yes	No	3	0
1	4	2	Yes	No	No	No	No	2	1.55	64	4	Yes	No	3	0
2	4	2	No	No	No	No	No	2	1.5	60	4	Yes	Yes	3	0
1	4	2	Yes	No	Yes	No	No	2	1.525	65.5	4	No	Yes	3	0
1	4	2	No	No	Yes	No	No	2	1.53	66	4	Yes	No	3	0
1	4	2	No	No	No	No	No	2	1.55	71	4	Yes	No	3	0
1	4	2	No	No	No	No	No	2	1.56	72	4	No	No	3	0
1	4	2	No	No	No	No	No	2	1.63	78.8	4	Yes	Yes	3	0
1	4	2	No	No	No	No	No	2	1.48	65	4	Yes	No	3	0
1	4	2	Yes	No	No	No	Yes	2	1.68	55	4	Yes	Yes	3	0
1	4	2	No	No	No	No	No	2	1.6	50	4	Yes	Yes	3	0
1	4	2	No	No	No	No	No	2	1.78	62	4	Yes	No	3	0
1	4	2	No	No	No	No	No	2	1.63	52	4	Yes	Yes	3	0
1	4	2	No	Yes	Yes	No	No	2	1.63	52	4	Yes	No	3	0
1	4	2	No	No	No	No	No	2	1.68	55.5	4	Yes	No	3	0
1	4	2	No	No	No	No	No	2	1.67	55	4	Yes	No	3	0
1	4	2	No	No	Yes	No	No	2	1.56	48	4	Yes	No	3	0
2	4	2	No	No	No	No	No	2	1.66	54.5	4	Yes	No	3	0
2	4	2	Yes	No	No	No	No	2	1.72	59	4	Yes	Yes	3	0
2	4	2	Yes	No	No	No	No	2	1.63	53	4	Yes	Yes	3	0
2	4	2	No	No	No	No	No	2	1.76	62	4	No	Yes	3	0
1	4	2	No	No	Yes	No	No	2	1.48	48	4	No	No	3	0
1	4	2	Yes	No	No	No	No	2	1.72	65	4	Yes	No	3	0
1	4	2	No	No	No	No	No	2	1.65	60	4	Yes	No	3	0
1	4	2	No	No	No	No	No	2	1.65	60	4	Yes	No	3	0
1	4	2	No	No	No	No	No	2	1.83	74	4	Yes	Yes	3	0
1	4	2	Yes	No	Yes	No	No	2	1.64	59.5	4	No	No	3	0
1	4	2	No	No	No	No	No	2	1.66	61	4	Yes	Yes	3	0
1	4	2	Yes	No	No	No	No	2	1.7	64	4	Yes	Yes	3	0
1	4	2	No	No	Yes	No	No	2	1.7	64	4	Yes	No	3	0
1	4	2	No	No	No	No	No	2	1.7	64	4	Yes	Yes	3	0
2	4	2	Yes	Yes	Yes	No	No	2	1.7	64	4	Yes	Yes	3	0
2	4	2	No	No	No	No	No	2	1.56	54	4	No	Yes	3	0
2	4	2	No	Yes	Yes	No	Yes	2	1.63	59	4	Yes	Yes	3	0
2	4	2	No	No	No	No	No	2	1.64	60	4	Yes	Yes	3	0
2	4	2	No	No	No	No	No	2	1.64	60	4	Yes	Yes	3	0
2	4	2	No	No	No	No	Yes	2	1.65	61	4	Yes	No	3	0
2	4	2	No	No	No	No	No	2	1.7	65	4	Yes	No	3	0
2	4	2	No	No	No	No	No	2	1.7	65	3	Yes	Yes	3	0
2	4	2	No	No	No	No	No	2	1.7	65	3	Yes	Yes	3	0
2	4	2	No	No	Yes	No	No	2	1.75	69	3	Yes	Yes	3	0
2	4	2	No	No	No	No	No	2	1.58	56.3	3	Yes	Yes	3	0
2	4	2	Yes	No	No	No	No	2	1.56	55	3	Yes	No	3	0
2	4	2	No	No	No	No	No	2	1.53	53	3	Yes	Yes	3	0
2	4	2	No	No	Yes	No	Yes	2	1.6	58	3	Yes	No	3	0
2	4	2	No	No	No	No	No	2	1.6	58	3	Yes	Yes	3	0
2	4	2	No	No	No	Yes	No	2	1.5	51	3	Yes	No	3	0
2	4	2	No	No	No	No	No	2	1.5	51	3	Yes	Yes	3	0
2	4	2	No	No	No	No	No	2	1.54	54	3	Yes	Yes	3	0
2	4	2	No	Yes	Yes	No	No	2	1.65	62	3	Yes	No	3	0
2	4	2	No	No	No	No	No	2	1.74	69	3	Yes	Yes	3	0
2	4	2	No	No	No	No	No	2	1.58	57	3	Yes	No	3	0
2	4	2	No	No	No	No	No	2	1.58	57	3	Yes	No	3	0
2	4	2	No	No	No	No	No	2	1.55	55	3	Yes	No	3	0
2	4	2	No	No	No	No	No	2	1.52	53	3	Yes	Yes	3	0
2	4	2	No	No	No	No	No	2	1.59	58	3	Yes	Yes	3	0
2	4	2	No	No	No	Yes	No	2	1.56	56	3	Yes	Yes	3	0
2	4	2	No	No	No	No	No	2	1.71	67.5	3	Yes	No	3	0
2	4	2	No	No	No	No	No	2	1.55	55.5	3	Yes	Yes	3	0
2	4	2	No	No	No	No	No	2	1.55	55.5	3	Yes	No	3	0
2	4	2	No	No	No	No	No	2	1.5	52	3	Yes	Yes	3	0
2	4	2	No	No	No	No	No	2	1.57	57	3	Yes	Yes	3	0
2	4	2	No	No	No	No	No	2	1.65	63	3	Yes	Yes	3	0
2	4	2	No	No	No	No	No	2	1.55	55.6	3	Yes	No	3	0
2	4	2	No	No	No	No	No	2	1.6	59.25	3	Yes	Yes	3	0
1	4	2	No	No	No	No	No	2	1.59	83	3	Yes	No	3	0
1	4	2	No	No	No	No	No	2	1.64	90	3	Yes	Yes	3	0
1	4	2	No	No	No	No	No	2	1.6	46	3	No	Yes	3	0
1	4	2	No	No	No	No	No	2	1.67	51	3	Yes	Yes	3	0
1	4	2	No	No	No	No	No	2	1.67	51	3	Yes	No	3	0
1	4	2	No	No	No	No	No	2	1.62	48	3	Yes	Yes	3	0
2	4	2	No	No	No	No	No	2	1.65	50	3	Yes	No	3	0
1	4	2	No	No	No	No	No	2	1.55	50	3	No	Yes	3	0
1	4	2	No	No	No	No	No	2	1.61	54	3	No	Yes	3	0
1	4	2	No	No	No	No	No	2	1.61	54	3	Yes	Yes	3	0
1	4	2	No	No	No	No	No	2	1.595	53	3	Yes	Yes	3	0
1	4	2	Yes	No	No	No	No	2	1.65	60	3	Yes	No	3	0
1	4	2	No	No	No	No	No	2	1.535	52	3	No	Yes	3	0
1	4	2	No	No	No	No	No	2	1.52	53	3	No	No	3	0
1	4	2	Yes	No	No	No	No	2	1.59	58	3	No	Yes	3	0
1	4	2	No	No	No	No	No	2	1.59	58	3	No	No	3	0
1	4	2	No	No	No	No	No	2	1.72	68	3	No	No	3	0
1	4	2	No	No	No	No	No	2	1.53	54	3	No	No	3	0
1	4	2	No	No	No	No	No	2	1.61	60	3	No	No	3	0
1	4	2	No	No	No	No	No	2	1.61	60	3	No	Yes	3	0
1	4	2	No	No	No	No	No	2	1.61	60	3	No	Yes	3	0
1	4	2	No	No	No	No	No	2	1.61	60	3	No	Yes	3	0
1	4	2	No	No	No	No	No	2	1.8	79	3	Yes	No	3	0
1	4	2	No	No	No	No	No	2	1.77	76.5	3	Yes	Yes	3	0
1	4	2	No	No	Yes	No	No	2	1.65	66.5	3	Yes	No	3	0
1	4	2	Yes	No	No	Yes	No	2	1.68	69	3	Yes	Yes	3	0
1	4	2	No	No	No	No	No	2	1.54	58	3	Yes	No	3	0
1	4	2	No	No	No	No	No	2	1.69	70	3	Yes	Yes	3	0
2	4	2	No	No	No	No	No	2	1.7	71	3	No	No	3	0
2	4	2	No	No	Yes	No	No	2	1.52	57	3	Yes	Yes	3	0
2	4	2	No	No	No	No	No	2	1.52	57	3	No	No	3	0
2	4	2	Yes	No	No	No	No	2	1.52	57.2	3	Yes	No	3	0
1	4	2	No	No	No	No	No	2	1.6	50	3	No	No	3	0
1	4	2	No	No	No	No	No	2	1.63	52	3	No	No	3	0
1	4	2	No	No	No	No	No	2	1.75	60	3	Yes	No	3	0
1	4	2	No	No	No	No	No	2	1.61	51	3	No	Yes	3	0
1	4	2	No	No	Yes	No	No	2	1.6	50.5	3	No	No	3	0
1	4	2	No	No	No	No	No	2	1.6	51	3	No	No	3	0
1	4	2	Yes	No	No	No	No	2	1.66	55	3	Yes	No	3	0
1	4	2	No	No	No	No	No	2	1.58	50	3	No	Yes	3	0
1	4	2	Yes	No	Yes	No	No	2	1.61	52	3	Yes	No	3	0
1	4	2	No	No	No	No	No	2	1.53	47	3	No	Yes	3	0
1	4	2	No	No	No	No	No	2	1.48	44	3	No	No	3	0
1	4	2	No	No	No	No	No	2	1.65	55	3	No	No	3	0
1	4	2	No	No	No	No	No	2	1.65	55	3	No	No	3	0
1	4	2	No	No	No	No	No	2	1.66	56	3	Yes	No	3	0
1	4	2	No	No	No	No	Yes	2	1.71	59.5	3	No	Yes	3	0
1	4	2	No	No	No	No	No	2	1.605	52.5	3	Yes	No	3	0
1	4	2	No	No	No	No	No	2	1.73	61	3	Yes	No	3	0
1	4	2	No	No	No	No	No	2	1.73	61	3	Yes	Yes	3	0
1	4	2	No	No	No	No	No	2	1.73	61	3	No	No	3	0
1	4	2	Yes	No	No	No	No	2	1.68	58	3	Yes	No	3	0
1	4	2	No	No	No	No	No	2	1.66	57	3	No	No	3	0
1	4	2	No	No	No	No	No	2	1.6	53	3	Yes	No	3	0
1	4	2	No	No	No	No	No	2	1.74	63	3	No	No	3	0
1	4	2	No	No	No	No	No	2	1.45	44	3	No	Yes	3	0
1	4	2	No	No	No	No	No	2	1.62	55	3	Yes	Yes	3	0
1	4	2	No	No	No	No	No	2	1.59	53	3	No	Yes	3	0
1	4	2	No	No	No	No	No	2	1.6	54	3	No	No	3	0
1	4	2	No	No	No	No	No	2	1.6	54	3	Yes	No	3	0
1	4	2	No	No	No	No	No	2	1.7	61.2	3	Yes	No	3	0
1	4	2	No	No	No	No	No	2	1.75	65	3	Yes	Yes	3	0
1	4	2	No	No	No	No	No	2	1.68	60	3	Yes	Yes	3	0
2	4	2	No	No	No	No	No	2	1.56	52	3	Yes	No	3	0
2	4	2	Yes	No	No	No	No	2	1.6	55	3	Yes	Yes	3	0
2	4	2	No	No	No	No	No	2	1.6	55	3	Yes	No	3	0
2	4	2	Yes	No	No	No	No	2	1.62	56.5	3	No	Yes	3	0
2	4	2	No	No	No	No	No	2	1.58	54	3	No	No	3	0
2	4	2	No	No	No	No	No	2	1.52	50	3	Yes	Yes	3	0
2	4	2	No	No	No	No	No	2	1.65	59	3	Yes	No	3	0
2	4	2	No	No	No	No	No	2	1.59	55	3	Yes	Yes	3	0
2	4	2	No	No	No	No	No	2	1.66	60	3	No	Yes	3	0
2	4	2	No	No	No	Yes	No	2	1.8	71	3	Yes	No	3	0
2	4	2	No	No	No	No	No	2	1.72	65	3	Yes	Yes	3	0
2	4	2	No	No	No	No	No	2	1.69	63	3	Yes	No	3	0
2	4	2	No	No	No	No	No	2	1.78	70	3	Yes	Yes	3	0
2	4	2	No	No	No	No	No	2	1.7	64	3	Yes	Yes	3	0
2	4	2	No	No	No	No	No	2	1.56	54	3	Yes	No	3	0
2	4	2	No	No	No	No	No	2	1.53	52	3	Yes	No	3	0
2	4	2	No	No	No	No	No	2	1.57	55	3	Yes	Yes	3	0
2	4	2	No	No	No	No	No	2	1.51	51	3	No	No	3	0
2	4	2	No	No	Yes	No	No	2	1.44	46.5	3	Yes	Yes	3	0
2	4	2	No	Yes	Yes	No	No	2	1.55	54	3	No	Yes	3	0
2	4	2	No	No	No	No	No	2	1.72	66.5	3	Yes	Yes	3	0
2	4	2	No	No	No	No	No	2	1.7	65	3	Yes	No	3	0
2	4	2	No	No	No	No	No	2	1.7	65	3	Yes	No	3	0
2	4	2	No	No	No	No	No	2	1.7	65	3	No	Yes	3	0
2	4	2	No	No	No	No	No	2	1.52	52	3	Yes	Yes	3	0
1	4	2	No	No	No	No	No	2	1.67	83	3	No	No	3	0
2	4	2	Yes	No	Yes	No	No	2	1.51	70	3	Yes	Yes	3	0
1	4	2	No	No	No	No	No	2	1.48	40	3	No	No	3	0
1	4	2	No	No	No	No	No	2	1.56	45	3	No	No	3	0
1	4	2	No	No	No	No	No	2	1.69	53	3	No	Yes	3	0
2	4	2	No	No	No	No	No	2	1.69	53	3	No	No	3	0
1	4	2	No	No	No	No	No	2	1.64	53	3	No	No	3	0
1	4	2	No	No	No	No	Yes	2	1.53	50	3	Yes	Yes	3	0
1	4	2	No	No	No	No	No	2	1.63	57	3	No	Yes	3	0
1	4	2	No	No	No	No	No	2	1.6	55	3	No	Yes	3	0
1	4	2	No	No	No	No	No	2	1.54	51	3	No	Yes	3	0
1	4	2	No	Yes	No	No	No	2	1.58	54	3	No	No	3	0
1	4	2	No	No	No	No	No	2	1.63	58	3	No	No	3	0
1	4	2	Yes	No	No	No	No	2	1.57	54	3	No	Yes	3	0
1	4	2	No	No	Yes	No	No	2	1.48	48	3	No	No	3	0
1	4	2	No	No	Yes	No	No	2	1.55	53	3	No	No	3	0
2	4	2	No	No	No	No	No	2	1.68	62.5	3	No	Yes	3	0
2	4	2	No	No	No	No	No	2	1.7	64	3	No	No	3	0
2	4	2	No	No	No	No	No	2	1.59	56	3	No	No	3	0
2	4	2	No	No	No	No	No	2	1.64	60	3	No	Yes	3	0
2	4	2	No	No	No	No	No	2	1.56	54.5	3	No	No	3	0
2	4	2	No	No	No	No	No	2	1.53	52.5	3	No	No	3	0
2	4	2	No	No	No	No	No	2	1.76	70	3	No	No	3	0
2	4	2	No	No	No	No	No	2	1.53	53	3	Yes	No	3	0
2	4	2	No	No	No	No	No	2	1.6	58	3	No	Yes	3	0
1	4	2	No	No	No	No	No	2	1.49	54.5	3	Yes	Yes	3	0
2	4	2	No	No	No	No	No	2	1.55	59	3	Yes	Yes	3	0
1	4	2	No	No	No	No	No	2	1.64	67	3	Yes	Yes	3	0
2	4	2	No	No	No	No	No	2	1.61	65	3	Yes	No	3	0
2	4	2	No	No	No	No	No	2	1.52	58	3	Yes	No	3	0
1	4	2	No	Yes	No	No	No	2	1.58	63.5	3	Yes	Yes	3	0
1	4	2	No	No	Yes	No	No	2	1.67	71	3	Yes	Yes	3	0
1	4	2	No	No	No	No	No	2	1.62	67	3	Yes	Yes	3	0
2	4	2	No	No	No	No	No	2	1.77	80	3	Yes	Yes	3	0
2	4	2	Yes	No	No	No	No	2	1.8	83	3	Yes	Yes	3	0
2	4	2	No	No	No	No	No	2	1.555	62	3	Yes	No	3	0
2	4	2	No	No	No	No	No	2	1.64	69	3	Yes	Yes	3	0
1	4	2	Yes	No	No	No	No	2	1.68	60	3	Yes	Yes	3	0
1	4	2	No	No	No	No	No	2	1.7	62	3	Yes	Yes	3	0
1	4	2	No	No	Yes	No	No	2	1.6	55	3	Yes	Yes	3	0
1	4	2	Yes	No	No	No	No	2	1.57	53	3	Yes	Yes	3	0
1	4	2	No	No	No	No	No	2	1.53	51	3	Yes	No	3	0
1	4	2	No	No	No	No	No	2	1.65	59.5	3	Yes	Yes	3	0
1	4	2	Yes	No	No	No	No	2	1.68	62	3	Yes	Yes	3	0
1	4	2	Yes	Yes	Yes	No	No	2	1.72	65	3	Yes	Yes	3	0
2	4	2	No	No	No	No	No	2	1.43	45	3	Yes	No	3	0
1	4	2	No	No	No	No	No	2	1.5	57	3	Yes	No	3	0
1	4	2	No	No	No	No	No	2	1.6	65	3	No	No	3	0
1	4	2	No	No	No	No	No	2	1.66	70	3	Yes	No	3	0
1	4	2	No	No	No	No	No	2	1.58	64	3	No	No	3	0
1	4	2	No	No	No	No	No	2	1.58	64	3	Yes	Yes	3	0
1	4	2	No	No	Yes	No	No	2	1.59	65	3	Yes	Yes	3	0
1	4	2	No	No	No	No	No	2	1.5	58	3	Yes	Yes	3	0
1	4	2	No	No	No	No	No	2	1.6	66	3	Yes	No	3	0
1	4	2	No	No	No	No	No	2	1.75	79	3	Yes	No	3	0
1	4	2	No	No	No	No	No	2	1.7	75	3	Yes	No	3	0
1	4	2	No	Yes	No	No	No	2	1.58	65	3	Yes	No	3	0
1	4	2	No	No	No	No	No	2	1.55	72	3	Yes	Yes	3	0
1	4	2	No	Yes	No	No	No	2	1.715	89	3	Yes	Yes	3	0
1	4	2	No	Yes	No	No	No	2	1.52	70	3	Yes	Yes	3	0
1	4	2	No	No	No	No	No	2	1.52	70	3	Yes	Yes	3	0
1	4	2	Yes	No	No	No	No	2	1.54	75	3	Yes	No	3	0
1	4	2	No	No	No	No	No	2	1.81	109	3	Yes	Yes	3	0
1	4	2	Yes	No	No	Yes	Yes	2	1.67	93	3	Yes	No	3	0
1	4	2	No	No	No	No	No	2	1.56	40	3	Yes	Yes	3	0
1	4	2	No	No	No	No	No	2	1.6	43	3	Yes	Yes	3	0
2	4	2	Yes	No	No	No	No	2	1.65	46.5	3	Yes	No	3	0
2	4	2	No	No	No	No	No	2	1.68	50	3	Yes	Yes	3	0
1	4	2	No	No	No	No	No	2	1.55	53	3	No	Yes	3	0
1	4	2	No	No	No	No	No	2	1.57	54.5	3	Yes	Yes	3	0
1	4	2	Yes	No	No	No	No	2	1.56	54	3	Yes	Yes	3	0
1	4	2	No	No	No	No	No	2	1.75	68	3	Yes	No	3	0
1	4	2	No	No	No	No	No	2	1.65	60.5	3	Yes	Yes	3	0
1	4	2	No	No	No	No	No	2	1.52	51.5	3	No	No	3	0
1	4	2	No	No	No	No	No	2	1.57	55	3	Yes	No	3	0
1	4	2	No	No	No	No	No	2	1.57	55	3	Yes	Yes	3	0
2	4	2	No	No	No	No	No	2	1.63	59.5	3	Yes	Yes	3	0
2	4	2	No	No	No	No	No	2	1.69	64	3	Yes	Yes	3	0
2	4	2	No	No	No	No	No	2	1.79	72	3	No	Yes	3	0
2	4	2	No	No	No	No	No	2	1.62	59	3	Yes	Yes	3	0
2	4	2	No	No	No	No	No	2	1.7	65	3	Yes	Yes	3	0
1	4	2	Yes	No	No	No	Yes	2	1.545	60	3	Yes	Yes	3	0
1	4	2	No	No	No	No	No	2	1.65	68.5	3	Yes	No	3	0
1	4	2	No	No	No	No	No	2	1.78	80	3	Yes	No	3	0
1	4	2	Yes	No	No	No	No	2	1.56	61.5	3	No	No	3	0
1	4	2	No	Yes	Yes	No	No	2	1.5	57	3	No	Yes	3	0
1	4	2	No	No	No	No	No	2	1.6	65	3	Yes	No	3	0
1	4	2	No	No	No	No	No	2	1.66	70	3	Yes	No	3	0
1	4	2	No	No	No	No	No	2	1.56	62	3	Yes	Yes	3	0
1	4	2	No	No	No	No	No	2	1.68	72	3	Yes	No	3	0
1	4	2	Yes	No	No	No	No	2	1.62	67	3	Yes	No	3	0
1	4	2	No	No	No	No	No	2	1.62	67	3	Yes	No	3	0
1	4	2	Yes	No	No	No	No	2	1.62	67	3	Yes	Yes	3	0
1	4	2	No	No	No	No	No	2	1.7	74	3	No	Yes	3	0
1	4	2	No	No	No	No	No	2	1.71	75	3	Yes	No	3	0
1	4	2	No	Yes	No	No	No	2	1.64	69	3	Yes	No	3	0
1	4	2	No	No	No	No	No	2	1.72	76	3	Yes	Yes	3	0
1	4	2	No	No	No	No	No	2	1.59	65	3	Yes	Yes	3	0
2	4	2	No	No	No	No	No	2	1.65	70	3	Yes	Yes	3	0
2	4	2	No	No	No	No	No	2	1.65	70	3	Yes	No	3	0
2	4	2	No	No	No	No	No	2	1.65	70	3	Yes	Yes	3	0
2	4	2	No	No	No	No	No	2	1.55	62	3	Yes	Yes	3	0
2	4	2	No	No	No	No	No	2	1.61	67	3	Yes	Yes	3	0
2	4	2	No	No	No	No	No	2	1.68	73	3	Yes	Yes	3	0
2	4	2	No	No	No	No	No	2	1.78	82	3	Yes	Yes	3	0
2	4	2	No	No	No	No	No	2	1.69	74	3	Yes	Yes	3	0
2	4	2	No	No	No	No	No	2	1.62	68	3	Yes	Yes	3	0
1	4	2	No	No	No	No	No	2	1.55	65	3	Yes	Yes	3	0
1	4	2	No	No	No	No	No	2	1.58	68	3	Yes	Yes	3	0
1	4	2	No	No	No	No	No	2	1.6	70	3	Yes	No	3	0
1	4	2	No	No	No	No	No	2	1.6	70	3	Yes	Yes	3	0
1	4	2	No	Yes	Yes	No	No	2	1.62	72	3	Yes	No	3	0
1	4	2	No	No	No	No	No	2	1.52	64	3	Yes	Yes	3	0
1	4	2	No	No	No	No	No	2	1.71	82	3	Yes	Yes	3	0
1	4	2	No	No	No	No	No	2	1.71	82.5	3	Yes	Yes	3	0
1	4	2	No	No	Yes	No	No	2	1.755	87	3	Yes	No	3	0
1	4	2	No	No	No	No	No	2	1.74	86.5	3	Yes	No	3	0
1	4	2	Yes	No	No	No	No	2	1.62	75	3	Yes	Yes	3	0
1	4	2	No	No	No	No	No	2	1.47	62	3	Yes	Yes	3	0
1	4	2	No	No	No	No	No	2	1.5	65	3	Yes	No	3	0
1	4	2	No	No	No	No	No	2	1.5	65	3	Yes	Yes	3	0
1	4	2	No	No	No	No	No	2	1.52	67	3	Yes	No	3	0
1	4	2	No	No	No	No	No	2	1.53	68	3	Yes	No	3	0
1	4	2	No	No	No	No	No	2	1.5	66	3	Yes	Yes	3	0
1	4	2	No	No	No	No	No	2	1.65	80	3	Yes	No	3	0
1	4	2	No	No	No	No	No	2	1.61	77	3	Yes	Yes	3	0
1	4	2	Yes	No	No	No	No	2	1.64	80	3	Yes	No	3	0
1	4	2	No	No	No	No	No	2	1.24	46	3	No	Yes	3	0
1	4	2	No	No	No	No	No	2	1.68	90	3	No	Yes	3	0
1	4	2	No	No	No	No	No	2	1.48	75	3	Yes	Yes	3	0
1	4	2	No	No	No	No	No	2	1.55	82.5	3	Yes	Yes	3	0
1	4	2	No	No	No	No	No	2	1.64	45	3	Yes	Yes	3	0
1	4	2	No	No	No	No	No	2	1.54	41	3	Yes	Yes	3	0
1	4	2	No	No	No	No	No	2	1.7	50	3	Yes	Yes	3	0
1	4	2	No	Yes	No	No	No	2	1.52	40.5	3	Yes	Yes	3	0
1	4	2	No	No	No	No	No	2	1.54	42	3	Yes	Yes	3	0
1	4	2	No	No	No	No	No	2	1.5	40	3	No	Yes	3	0
1	4	2	No	No	No	No	No	2	1.62	47.5	3	Yes	Yes	3	0
1	4	2	No	No	No	No	No	2	1.74	55	3	Yes	No	3	0
1	4	2	No	No	No	No	No	2	1.55	44	3	Yes	No	3	0
1	4	2	Yes	No	Yes	No	No	2	1.7	53	3	Yes	Yes	3	0
1	4	2	No	No	No	No	No	2	1.68	52	3	Yes	Yes	3	0
1	4	2	No	No	No	No	No	2	1.75	56.5	3	Yes	Yes	3	0
1	4	2	No	No	No	No	No	2	1.665	51.5	3	Yes	Yes	3	0
1	4	2	No	No	No	Yes	No	2	1.64	50	3	Yes	Yes	3	0
2	4	2	No	No	No	No	No	2	1.64	50	3	Yes	Yes	3	0
2	4	2	No	No	Yes	No	No	2	1.52	43	3	Yes	Yes	3	0
2	4	2	No	No	No	No	No	2	1.55	45	3	Yes	Yes	3	0
2	4	2	No	No	No	No	No	2	1.62	49.5	3	Yes	No	3	0
2	4	2	Yes	No	No	No	No	2	1.56	46	3	Yes	Yes	3	0
2	4	2	No	No	No	No	No	2	1.55	46	3	Yes	No	3	0
2	4	2	No	No	Yes	Yes	No	2	1.67	53.5	3	Yes	No	3	0
2	4	2	No	No	No	No	No	2	1.715	57	3	Yes	No	3	0
2	4	2	No	No	No	No	No	2	1.54	46	3	Yes	Yes	3	0
2	4	2	No	No	No	No	No	2	1.62	51	3	Yes	Yes	3	0
2	4	2	Yes	No	No	No	No	2	1.65	53	3	Yes	Yes	3	0
2	4	2	No	No	No	No	No	2	1.54	46.2	3	Yes	Yes	3	0
2	4	2	No	No	No	No	No	2	1.68	55	3	Yes	Yes	3	0
2	4	2	No	No	No	No	No	2	1.74	59	3	Yes	No	3	0
2	4	2	Yes	No	No	No	No	1	1.6	50	3	Yes	Yes	3	0
2	4	2	No	No	Yes	No	No	1	1.69	56	3	Yes	Yes	3	0
2	4	2	No	No	No	No	No	1	1.55	47.5	3	Yes	No	3	0
2	4	2	Yes	No	No	Yes	No	1	1.53	46.5	3	Yes	No	3	0
2	4	2	No	No	No	No	No	1	1.6	51	3	Yes	Yes	3	0
2	4	2	No	No	No	No	No	1	1.535	47.5	3	Yes	Yes	3	0
2	4	2	No	No	Yes	No	No	1	1.525	47	3	Yes	Yes	3	0
2	4	2	Yes	No	No	No	No	1	1.57	50	3	Yes	Yes	3	0
2	4	2	No	No	No	No	No	1	1.6	52	3	Yes	Yes	3	0
2	4	2	No	No	No	No	No	1	1.61	53	3	Yes	No	3	0
2	4	2	No	No	No	No	No	1	1.71	60	3	Yes	Yes	3	0
2	4	2	No	No	No	No	No	1	1.63	55	3	Yes	No	3	0
2	4	2	No	No	No	No	No	1	1.63	55	3	Yes	Yes	3	0
2	4	2	No	No	No	No	No	1	1.7	60	3	Yes	Yes	3	0
2	4	2	No	No	Yes	Yes	No	1	1.7	60	3	Yes	Yes	3	0
2	4	2	No	No	Yes	No	No	1	1.67	58	3	Yes	Yes	3	0
2	4	2	No	No	No	No	No	1	1.55	50	3	Yes	Yes	3	0
2	4	2	No	No	No	No	No	1	1.55	50	3	Yes	No	3	0
2	4	2	No	No	No	No	No	1	1.56	51	3	Yes	No	3	0
2	4	2	No	Yes	No	No	No	1	1.62	55	3	Yes	Yes	3	0
2	4	2	No	No	No	No	No	1	1.76	65	3	Yes	Yes	3	0
2	4	2	No	No	No	No	No	1	1.51	48	3	Yes	Yes	3	0
2	4	2	No	No	No	No	No	1	1.51	48	3	Yes	No	3	0
2	4	2	Yes	No	No	No	No	1	1.55	51	3	Yes	No	3	0
2	4	2	No	No	No	No	No	1	1.68	60	3	Yes	Yes	3	0
2	4	2	No	No	No	No	No	1	1.63	56.5	3	Yes	No	3	0
2	4	2	No	No	No	No	No	1	1.56	52	3	Yes	Yes	3	0
2	4	2	No	No	Yes	No	No	1	1.56	52	3	No	No	3	0
2	4	2	No	No	No	No	No	1	1.56	52	3	No	No	3	0
2	4	2	No	Yes	Yes	No	No	1	1.7	62	3	Yes	No	3	0
2	4	2	Yes	No	No	No	No	1	1.7	62	3	Yes	Yes	3	0
2	4	2	No	No	No	No	No	1	1.54	51	3	Yes	Yes	3	0
2	4	2	No	No	No	No	No	1	1.67	60	3	Yes	No	3	0
2	4	2	No	No	No	No	No	1	1.67	60	3	Yes	Yes	3	0
2	4	2	No	No	No	No	No	1	1.71	63	3	No	Yes	3	0
2	4	2	No	No	No	No	No	1	1.68	61	3	Yes	No	3	0
2	4	2	No	No	No	No	No	1	1.68	61	3	Yes	No	3	0
2	4	2	No	No	No	No	No	1	1.58	54	3	Yes	No	3	0
2	4	2	No	No	No	No	No	1	1.66	60	3	Yes	Yes	3	0
2	4	2	No	No	No	No	No	1	1.615	57	3	Yes	Yes	3	0
2	4	2	Yes	No	No	No	No	1	1.51	50	3	Yes	Yes	3	0
2	4	2	Yes	No	No	No	No	1	1.51	50	3	Yes	Yes	3	0
2	4	2	No	No	No	No	No	1	1.5	49.5	3	Yes	Yes	3	0
2	4	2	Yes	No	No	No	No	1	1.65	60	3	Yes	Yes	3	0
2	4	2	Yes	No	No	No	No	1	1.62	58	3	Yes	Yes	3	0
2	4	2	No	No	No	No	No	1	1.5	50	3	Yes	Yes	3	0
2	4	2	No	No	No	No	No	1	1.71	65.2	3	Yes	Yes	3	0
2	4	2	No	No	No	No	No	1	1.48	49	3	Yes	Yes	3	0
2	4	2	No	No	No	No	No	1	1.67	62.5	3	Yes	No	3	0
2	4	2	No	No	No	No	No	1	1.55	54	3	Yes	Yes	3	0
2	4	2	No	No	No	No	No	1	1.62	59	3	Yes	Yes	3	0
2	4	2	No	No	No	No	No	1	1.7	65	3	Yes	Yes	3	0
2	4	2	No	No	No	No	No	1	1.49	50	3	Yes	No	3	0
2	4	2	No	No	No	No	No	1	1.71	66	3	Yes	Yes	3	0
2	4	2	No	No	No	No	No	1	1.63	60	3	Yes	No	3	0
2	4	2	Yes	No	No	No	No	1	1.69	64.9	3	Yes	Yes	3	0
2	4	2	No	No	No	No	No	1	1.69	65.2	3	Yes	No	3	0
2	4	2	No	No	No	No	No	1	1.75	70	3	Yes	Yes	3	0
2	4	2	No	No	No	No	No	1	1.62	60	3	Yes	Yes	3	0
2	4	2	No	No	Yes	No	No	1	1.845	78	3	Yes	No	3	0
2	4	2	No	No	No	No	No	1	1.59	58	3	Yes	No	3	0
2	4	2	No	No	No	No	No	1	1.67	64	3	Yes	No	3	0
2	4	2	No	No	No	No	No	1	1.72	68	3	Yes	Yes	3	0
2	4	2	No	No	No	No	No	1	1.56	56	3	Yes	No	3	0
2	4	2	Yes	No	No	No	No	1	1.68	65	3	Yes	No	3	0
2	4	2	No	No	No	No	No	1	1.53	54	3	Yes	No	3	0
2	4	2	No	No	No	No	No	1	1.69	66	3	Yes	Yes	3	0
2	4	2	No	No	No	No	No	1	1.695	66.5	3	Yes	Yes	3	0
2	4	2	No	No	No	No	No	1	1.62	61	3	Yes	No	3	0
2	4	2	Yes	No	No	No	No	1	1.67	65	3	Yes	Yes	3	0
2	4	2	No	No	No	No	No	1	1.55	56	3	Yes	No	3	0
2	4	2	No	No	No	No	No	1	1.55	56	3	Yes	Yes	3	0
2	4	2	No	No	No	No	No	1	1.6	60	3	Yes	Yes	3	0
2	4	2	Yes	No	No	No	No	1	1.65	64	3	Yes	No	3	0
2	4	2	No	No	No	No	No	1	1.65	64	3	Yes	Yes	3	0
2	4	2	Yes	Yes	No	No	No	1	1.7	68	3	Yes	Yes	3	0
2	4	2	No	No	No	No	No	1	1.7	68	3	Yes	No	3	0
2	4	2	No	No	No	No	No	1	1.41	47	3	Yes	Yes	3	0
2	4	2	No	No	No	No	No	1	1.72	70	3	Yes	Yes	3	0
1	4	2	No	No	No	No	No	1	1.73	62	3	Yes	No	3	0
1	4	2	No	No	No	No	No	1	1.5	49	3	Yes	Yes	3	0
1	4	2	No	No	No	No	No	1	1.51	50	3	No	Yes	3	0
1	4	2	No	No	No	No	No	1	1.72	65	3	Yes	Yes	3	0
1	4	2	No	Yes	No	No	No	1	1.53	51.5	3	No	No	3	0
1	4	2	No	No	No	No	No	1	1.55	53	3	Yes	Yes	3	0
1	4	2	No	No	No	No	No	1	1.61	57.5	3	Yes	Yes	3	0
1	4	2	No	No	No	No	No	1	1.71	65	3	No	Yes	3	0
1	4	2	No	No	No	No	No	1	1.71	65	3	Yes	Yes	3	0
2	4	2	No	No	No	No	No	1	1.48	49	3	No	Yes	3	0
2	4	2	No	No	No	No	Yes	1	1.7	65	3	No	Yes	3	0
1	4	2	No	No	No	No	No	1	1.57	60	3	No	Yes	3	0
1	4	2	No	No	No	No	No	1	1.67	68	3	No	Yes	3	0
1	4	2	No	No	No	No	No	1	1.58	74	3	Yes	No	3	0
1	4	2	No	No	No	No	No	1	1.6	77	3	No	Yes	3	0
1	4	2	No	No	No	No	No	1	1.6	77.6	3	No	No	3	0
1	4	2	No	No	No	No	No	1	1.52	72	3	No	Yes	3	0
1	4	2	No	No	No	No	No	1	1.57	77	3	Yes	No	3	0
1	4	2	No	No	No	No	No	1	1.57	78	3	Yes	No	3	0
1	4	2	No	No	No	No	No	1	1.57	85.5	3	No	Yes	3	0
1	4	2	No	No	No	No	No	1	1.59	90.3	3	Yes	Yes	3	0
1	4	2	No	No	No	No	No	1	1.61	41	3	Yes	No	3	0
1	4	2	No	No	No	No	No	1	1.62	42	3	Yes	Yes	3	0
1	4	2	No	No	No	No	No	1	1.59	42	3	No	Yes	3	0
1	4	2	No	No	No	No	No	1	1.65	46	3	No	No	3	0
1	4	2	No	No	No	No	No	1	1.59	44	3	Yes	No	3	0
1	4	2	No	No	No	No	No	1	1.6	45	3	Yes	No	3	0
1	4	2	No	No	No	No	No	1	1.76	55	3	No	Yes	3	0
1	4	2	No	No	No	No	No	1	1.57	44	3	No	Yes	3	0
2	4	2	No	No	No	No	No	1	1.52	41.5	3	Yes	Yes	3	0
1	4	2	No	No	No	No	No	1	1.53	60	3	Yes	No	3	0
1	4	2	No	No	No	No	Yes	1	1.67	72	3	Yes	No	3	0
1	4	2	No	No	No	No	No	1	1.76	80	3	Yes	Yes	3	0
1	4	2	No	No	Yes	No	No	1	1.82	86	3	Yes	No	3	0
1	4	2	No	No	No	No	No	1	1.64	70	3	Yes	Yes	3	0
1	4	2	No	No	No	No	No	1	1.65	71	3	No	No	3	0
1	4	2	No	No	No	No	No	1	1.72	77.5	3	Yes	No	3	0
1	4	2	No	No	No	No	No	1	1.5	59	3	Yes	No	3	0
1	4	2	No	No	No	No	No	1	1.56	56	3	No	No	3	0
1	4	2	No	No	No	No	No	1	1.68	65	3	Yes	Yes	3	0
1	4	2	No	No	No	No	No	1	1.5	52	3	No	No	3	0
1	4	2	Yes	No	No	No	No	1	1.5	52	3	No	Yes	3	0
1	4	2	No	No	No	No	No	1	1.61	60	3	No	No	3	0
1	4	2	No	No	No	No	No	1	1.51	53	3	No	No	3	0
1	4	2	No	No	No	No	No	1	1.55	56	3	Yes	No	3	0
1	4	2	No	No	No	No	No	1	1.59	59	3	Yes	Yes	3	0
1	4	2	No	No	No	No	No	1	1.67	65.3	3	No	No	3	0
1	4	2	No	No	No	No	No	1	1.64	63	3	Yes	No	3	0
1	4	2	Yes	No	No	No	No	1	1.6	60	3	Yes	No	3	0
1	4	2	No	No	No	No	No	1	1.6	60	3	No	Yes	3	0
1	4	2	No	No	No	No	No	1	1.6	60	3	No	Yes	3	0
1	4	2	No	No	No	No	No	1	1.69	67	3	Yes	Yes	3	0
1	4	2	No	Yes	No	No	No	1	1.66	65	3	Yes	Yes	3	0
1	4	2	No	No	No	No	No	1	1.64	63.6	3	No	Yes	3	0
1	4	2	No	No	No	No	No	1	1.49	52.5	3	Yes	No	3	0
1	4	2	No	No	No	No	No	1	1.72	70	3	No	Yes	3	0
1	4	2	No	No	No	No	No	1	1.52	55	3	No	No	3	0
1	4	2	No	No	No	No	Yes	1	1.56	58	3	Yes	Yes	3	0
2	4	2	No	No	No	No	No	1	1.56	58	3	No	No	3	0
2	4	2	No	No	No	No	No	1	1.65	65	3	Yes	Yes	3	0
2	4	2	No	No	No	No	No	1	1.57	59	3	Yes	Yes	3	0
2	4	2	No	No	No	No	No	1	1.57	59	3	Yes	No	3	0
2	4	2	No	No	No	No	No	1	1.56	58.5	3	Yes	No	3	0
2	4	2	No	No	No	No	No	1	1.51	55	3	No	Yes	3	0
1	4	2	No	No	No	No	Yes	1	1.56	60	3	Yes	Yes	3	0
1	4	2	No	No	No	Yes	No	1	1.56	60	3	Yes	No	3	0
1	4	2	No	No	No	No	No	1	1.56	60	3	No	No	3	0
1	4	2	No	No	No	No	No	1	1.56	60	3	No	Yes	3	0
1	4	2	No	No	No	No	No	1	1.8	80	3	No	Yes	3	0
1	4	2	No	No	No	No	No	1	1.59	62.5	3	No	No	3	0
1	4	2	No	No	No	No	No	1	1.67	69	3	Yes	No	3	0
1	4	2	No	No	No	No	No	1	1.57	61	3	No	Yes	3	0
1	4	2	No	No	Yes	No	No	1	1.62	65	3	Yes	No	3	0
1	4	2	No	No	No	No	No	1	1.76	77	3	No	Yes	3	0
1	4	2	No	No	No	No	No	1	1.77	78	3	No	No	3	0
1	4	2	No	No	No	No	No	1	1.55	60	3	No	No	3	0
1	4	2	No	No	No	No	No	1	1.56	61	3	No	No	3	0
1	4	2	Yes	No	No	No	No	1	1.58	63	3	No	Yes	3	0
1	4	2	No	No	No	No	No	1	1.58	63	3	Yes	No	3	0
1	4	2	No	No	No	No	No	1	1.54	60	3	Yes	Yes	3	0
1	4	2	No	No	No	No	No	1	1.59	64	3	No	Yes	3	0
1	4	2	No	No	No	No	No	1	1.59	64	3	No	No	3	0
1	4	2	No	No	No	No	No	1	1.48	55.5	3	No	Yes	3	0
2	4	2	No	No	No	No	No	1	1.6	65	3	No	No	3	0
2	4	2	No	No	No	No	No	1	1.57	63	3	Yes	Yes	3	0
2	4	2	No	No	No	No	No	1	1.55	61.5	3	Yes	Yes	3	0
2	4	2	No	No	Yes	No	No	1	1.55	62	3	Yes	No	3	0
2	4	2	No	No	Yes	No	No	1	1.53	60.5	3	Yes	No	3	0
2	4	2	Yes	No	No	No	No	1	1.5	58.5	3	No	Yes	3	0
2	4	2	Yes	No	No	No	No	1	1.58	65	3	No	Yes	3	0
2	4	2	No	No	No	No	No	1	1.58	65	3	Yes	Yes	3	0
2	4	2	No	No	No	No	No	1	1.56	63.5	3	Yes	No	3	0
2	4	2	No	No	No	No	No	1	1.58	65.5	3	Yes	No	3	0
2	4	2	No	No	No	No	No	1	1.65	71.6	3	Yes	No	3	0
2	4	2	No	No	Yes	No	No	1	1.49	58.5	3	Yes	No	3	0
2	4	2	No	No	No	No	No	1	1.52	61	3	Yes	Yes	3	0
1	4	2	No	No	No	No	No	1	1.76	79	3	No	Yes	3	0
1	4	2	No	No	No	No	No	1	1.51	58.3	3	No	No	3	0
1	4	2	No	No	No	No	No	1	1.72	76	3	Yes	Yes	3	0
1	4	2	No	No	No	No	No	1	1.72	76	3	Yes	No	3	0
1	4	2	No	No	No	No	No	1	1.5	58	3	No	No	3	0
1	4	2	No	No	No	No	No	1	1.46	55	3	Yes	No	3	0
1	4	2	Yes	No	No	Yes	No	1	1.66	71.3	3	Yes	No	3	0
1	4	2	No	No	No	No	No	1	1.62	68	3	No	No	3	0
1	4	2	No	No	No	No	No	1	1.47	56	3	Yes	No	3	0
1	4	2	No	No	No	No	No	1	1.47	56	3	Yes	Yes	3	0
1	4	2	No	No	No	No	No	1	1.7	75	3	Yes	No	3	0
1	4	2	No	No	No	No	No	1	1.7	75	3	No	No	3	0
1	4	2	No	No	No	No	No	1	1.58	65	3	Yes	Yes	3	0
1	4	2	No	No	No	No	No	1	1.45	56	3	No	Yes	3	0
1	4	2	No	No	No	No	No	1	1.51	61	3	No	No	3	0
1	4	2	No	No	No	No	No	1	1.6	69.5	3	No	No	3	0
1	4	2	No	No	No	No	No	1	1.67	76	3	Yes	No	3	0
1	4	2	Yes	No	No	No	No	1	1.59	69	3	No	No	3	0
1	4	2	No	No	No	No	No	1	1.59	69	3	No	No	3	0
1	4	2	No	No	No	No	No	1	1.59	69	3	No	No	3	0
1	4	2	No	No	No	No	No	1	1.595	71	3	No	Yes	3	0
1	4	2	No	No	Yes	No	No	1	1.69	80	3	Yes	Yes	3	0
1	4	2	No	No	No	No	No	1	1.6	72	3	Yes	No	3	0
1	4	2	No	No	No	No	No	1	1.55	68	3	No	No	3	0
1	4	2	No	No	No	No	No	1	1.68	80	3	Yes	No	3	0
1	4	2	No	No	Yes	No	No	1	1.585	72	3	No	Yes	3	0
1	4	2	No	No	No	No	No	1	1.72	85	3	No	No	3	0
1	4	2	No	No	No	No	No	1	1.56	70	3	No	No	3	0
1	4	2	No	No	No	No	No	1	1.56	70.1	3	No	No	3	0
1	4	2	No	No	No	No	No	1	1.46	63.5	3	No	Yes	3	0
1	4	2	No	No	No	No	No	1	1.46	63.5	3	Yes	Yes	3	0
1	4	2	No	No	No	No	No	1	1.48	68	3	No	No	3	0
1	4	2	No	No	No	No	No	1	1.69	89	3	Yes	Yes	3	0
1	4	2	No	No	No	No	No	1	1.65	85	3	No	No	3	0
1	4	2	No	No	No	No	No	1	1.55	75.5	3	No	No	3	0
1	4	2	No	No	Yes	No	No	1	1.7	45	3	No	No	3	0
1	4	2	No	No	No	No	No	1	1.6	41	3	Yes	Yes	3	0
1	4	2	No	No	No	No	No	1	1.78	52	3	No	Yes	3	0
1	4	2	No	No	No	No	No	1	1.75	52	3	Yes	No	3	0
1	4	2	No	No	No	No	No	1	1.68	48	3	Yes	No	3	0
1	4	2	No	No	No	No	No	1	1.73	51	3	Yes	Yes	3	0
1	4	2	No	No	No	No	No	1	1.7	50	3	No	No	3	0
1	4	2	No	No	No	No	No	1	1.65	48	3	Yes	Yes	3	0
1	4	2	No	No	No	No	No	1	1.69	51	3	Yes	Yes	3	0
1	4	2	No	No	No	No	No	1	1.62	47	3	No	No	3	0
1	4	2	No	No	No	No	No	1	1.444	37.5	3	No	Yes	3	0
1	4	2	No	No	No	No	No	1	1.7	52	3	No	Yes	3	0
1	4	2	No	No	No	No	No	1	1.58	45	3	Yes	No	3	0
1	4	2	No	No	No	No	No	1	1.48	39.5	3	Yes	No	3	0
1	4	2	Yes	No	No	No	Yes	1	1.59	45.6	3	No	No	3	0
1	4	2	No	No	No	No	No	1	1.628	49	3	Yes	No	3	0
1	4	2	No	No	No	No	No	1	1.6	47.5	3	No	Yes	3	0
1	4	2	No	No	No	No	No	1	1.72	55	3	Yes	No	3	0
1	4	2	No	No	No	No	No	1	1.72	55	3	Yes	Yes	3	0
1	4	2	No	No	No	No	No	1	1.55	45	3	Yes	Yes	3	0
1	4	2	No	No	No	No	No	1	1.56	46	3	Yes	Yes	3	0
1	4	2	No	No	No	No	No	1	1.69	54	3	Yes	Yes	3	0
1	4	2	No	No	No	No	No	1	1.54	45	3	No	Yes	3	0
1	4	2	No	No	No	No	No	1	1.45	40	3	No	Yes	3	0
1	4	2	No	No	No	No	No	1	1.7	55	3	No	No	3	0
1	4	2	No	No	No	No	No	1	1.76	59	3	Yes	No	3	0
1	4	2	No	No	No	No	No	1	1.72	57	3	Yes	No	3	0
1	4	2	No	No	No	No	No	1	1.57	47.5	3	Yes	Yes	3	0
1	4	2	No	No	No	No	No	1	1.65	53	3	Yes	No	3	0
1	4	2	No	No	No	No	No	1	1.68	55	3	No	No	3	0
1	4	2	No	No	No	No	No	1	1.6	50	3	Yes	Yes	3	0
1	4	2	Yes	No	No	No	No	1	1.63	52	3	Yes	Yes	3	0
1	4	2	No	No	No	No	No	1	1.75	60	3	No	No	3	0
1	4	2	No	No	No	No	No	1	1.54	46.5	3	Yes	Yes	3	0
1	4	2	No	No	No	No	No	1	1.53	46	3	No	Yes	3	0
1	4	2	No	No	No	No	No	1	1.7	57	3	No	Yes	3	0
1	4	2	No	No	Yes	No	No	1	1.66	55	3	No	Yes	3	0
1	4	2	No	No	No	No	No	1	1.5	45	3	Yes	No	3	0
1	4	2	No	No	No	No	No	1	1.54	47.5	3	Yes	No	3	0
1	4	2	No	No	No	No	No	1	1.61	52	3	No	No	3	0
1	4	2	No	No	Yes	No	No	1	1.54	48	3	No	Yes	3	0
1	4	2	No	No	No	No	No	1	1.6	52	3	Yes	No	3	0
1	4	2	Yes	No	No	No	No	1	1.56	49.5	3	Yes	No	3	0
1	4	2	Yes	No	No	No	No	1	1.65	55.5	3	Yes	No	3	0
1	4	2	No	No	No	No	No	1	1.58	51	3	No	Yes	3	0
1	4	2	No	No	No	No	No	1	1.67	57	3	No	No	3	0
1	4	2	No	No	No	No	No	1	1.5	46	3	Yes	Yes	3	0
1	4	2	Yes	No	No	No	No	1	1.64	55	3	Yes	Yes	3	0
1	4	2	No	No	No	No	No	1	1.53	48	3	Yes	No	3	0
1	4	2	No	No	No	No	No	1	1.53	48	3	Yes	Yes	3	0
1	4	2	No	No	No	No	No	1	1.48	45	3	No	Yes	3	0
1	4	2	No	No	No	No	No	1	1.48	45	3	Yes	No	3	0
1	4	2	No	No	No	No	No	1	1.63	55	3	No	Yes	3	0
1	4	2	No	No	No	No	Yes	1	1.63	55	3	Yes	No	3	0
1	4	2	No	No	No	No	No	1	1.6	53	3	No	No	3	0
1	4	2	No	No	No	No	No	1	1.72	61.5	3	No	No	3	0
1	4	2	No	No	No	No	No	1	1.56	51	3	No	No	3	0
1	4	2	No	No	No	No	No	1	1.63	56	3	Yes	No	3	0
1	4	2	No	No	No	No	No	1	1.54	50	3	No	No	3	0
1	4	2	No	Yes	No	No	No	1	1.54	50	3	Yes	Yes	3	0
1	4	2	No	No	No	No	No	1	1.655	58	3	No	Yes	3	0
1	4	2	No	No	No	No	No	1	1.61	55	3	No	Yes	3	0
1	4	2	No	No	No	No	No	1	1.75	65	3	Yes	Yes	3	0
1	4	2	No	No	No	No	No	1	1.72	63	3	Yes	No	3	0
1	4	2	No	No	No	No	No	1	1.705	62	3	No	Yes	3	0
1	4	2	No	No	No	No	No	1	1.6	55	3	No	No	3	0
1	4	2	No	No	No	No	No	1	1.6	55	3	Yes	No	3	0
1	4	2	No	No	No	No	No	1	1.54	51	3	No	No	3	0
1	4	2	No	No	No	No	No	1	1.54	51	3	No	Yes	3	0
1	4	2	No	No	No	No	No	1	1.64	58	3	Yes	No	3	0
1	4	2	No	No	No	No	No	1	1.8	70	3	No	No	3	0
1	4	2	No	No	No	No	No	1	1.8	70	3	Yes	No	3	0
1	4	2	No	No	No	No	No	1	1.63	57.5	3	Yes	No	3	0
2	4	2	No	No	No	No	No	1	1.57	53.5	3	Yes	No	3	0
2	4	2	No	No	No	No	No	1	1.66	60	3	No	No	3	0
2	4	2	No	No	No	No	No	1	1.66	60	3	Yes	No	3	0
2	4	2	Yes	No	No	No	No	1	1.62	57.5	3	Yes	Yes	3	0
2	4	2	No	No	No	No	No	1	1.65	60	3	No	No	3	0
2	4	2	No	No	No	No	No	1	1.44	46	3	Yes	No	3	0
2	4	2	No	No	No	No	No	1	1.5	50	3	No	No	3	0
2	4	2	No	No	No	No	No	1	1.67	62	3	Yes	No	3	0
2	4	2	No	No	No	No	No	1	1.72	66	3	Yes	No	3	0
2	4	2	No	No	No	No	No	1	1.57	55	3	No	No	3	0
2	4	2	No	No	No	No	No	1	1.54	53	3	Yes	No	3	0
2	4	2	No	No	No	No	No	1	1.58	56	3	Yes	No	3	0
2	4	2	Yes	No	No	No	No	1	1.55	54	3	No	Yes	3	0
2	4	2	No	No	No	No	No	1	1.525	52.5	3	Yes	No	3	0
2	4	2	No	No	No	No	No	1	1.63	60	3	Yes	No	3	0
2	4	2	No	Yes	No	No	No	1	1.51	52	3	Yes	No	3	0
2	4	2	No	No	No	No	No	1	1.75	70	3	Yes	Yes	3	0
2	4	2	Yes	No	No	No	No	1	1.62	60	3	Yes	Yes	3	0
2	4	2	Yes	No	No	No	No	1	1.55	55	3	Yes	Yes	3	0
2	4	2	No	No	No	No	No	1	1.46	49	3	Yes	Yes	3	0
2	4	2	No	No	Yes	No	No	1	1.615	60	3	Yes	Yes	3	0
2	4	2	No	No	No	No	No	1	1.68	65	3	Yes	Yes	3	0
2	4	2	No	No	No	No	No	1	1.69	66	3	Yes	No	3	0
2	4	2	No	No	No	No	No	1	1.69	66	3	Yes	Yes	3	0
2	4	2	No	No	No	No	No	1	1.5	52	3	No	No	3	0
2	4	2	No	No	Yes	No	No	1	1.75	71	3	No	Yes	3	0
2	4	2	No	No	No	No	No	1	1.66	64	3	Yes	Yes	3	0
2	4	2	No	No	Yes	No	No	1	1.58	58	3	No	Yes	3	0
2	4	2	No	No	No	No	No	1	1.59	59	3	Yes	Yes	3	0
2	4	2	No	No	No	No	No	1	1.59	59	3	Yes	Yes	3	0
2	4	2	No	No	No	No	No	1	1.52	54	3	Yes	No	3	0
2	4	2	No	No	Yes	No	No	1	1.71	68.5	3	Yes	Yes	3	0
2	4	2	No	No	No	No	No	1	1.6	60	3	Yes	No	3	0
2	4	2	No	No	No	No	No	1	1.53	55	3	Yes	No	3	0
2	4	2	Yes	No	No	No	No	1	1.66	65	3	Yes	Yes	3	0
2	4	2	No	No	No	No	No	1	1.54	56	3	Yes	Yes	3	0
2	4	2	No	No	No	No	No	1	1.62	62	3	Yes	Yes	3	0
2	4	2	No	No	No	No	No	1	1.55	57	3	No	No	3	0
2	4	2	No	No	No	No	No	1	1.62	62.5	3	No	Yes	3	0
2	4	2	No	No	No	No	No	1	1.6	61	3	No	No	3	0
2	4	2	No	No	No	No	No	1	1.49	53	3	No	No	3	0
2	4	2	No	No	No	No	No	1	1.7	69	3	No	No	3	0
2	4	2	No	No	No	No	No	1	1.68	67.5	3	Yes	No	3	0
2	4	2	No	No	No	No	No	1	1.62	63	3	Yes	No	3	0
2	4	2	No	No	No	No	No	1	1.58	60	3	No	No	3	0
2	4	2	No	No	No	No	No	1	1.51	55	3	Yes	Yes	3	0
2	4	2	No	No	No	No	No	1	1.55	58	3	Yes	No	3	0
2	4	2	No	No	No	No	No	1	1.7	70	3	Yes	Yes	3	0
2	4	2	Yes	No	Yes	No	No	1	1.58	60.5	3	No	No	3	0
2	4	2	No	No	No	No	No	1	1.65	66	3	No	Yes	3	0
2	4	2	No	No	No	No	No	1	1.71	71	3	Yes	Yes	3	0
2	4	2	No	No	No	No	No	1	1.66	67	3	Yes	No	3	0
2	4	2	No	No	No	No	No	1	1.72	72	3	No	No	3	0
2	4	2	No	No	No	Yes	No	1	1.67	68	3	Yes	Yes	3	0
2	4	2	No	No	No	No	No	1	1.48	54	3	Yes	No	3	0
2	4	2	No	No	No	No	No	1	1.52	57	3	Yes	Yes	3	0
2	4	2	No	No	No	No	No	1	1.52	57	3	Yes	No	3	0
2	4	2	No	No	No	No	No	1	1.61	64	3	Yes	No	3	0
2	4	2	No	No	No	No	No	1	1.59	62.5	3	Yes	Yes	3	0
2	4	2	No	No	No	No	No	1	1.64	67	3	No	No	3	0
2	4	2	No	Yes	Yes	No	No	1	1.55	60	3	Yes	No	3	0
2	4	2	No	No	No	No	No	1	1.55	60	3	No	Yes	3	0
2	4	2	No	No	No	No	No	1	1.47	54	3	No	Yes	3	0
2	4	2	No	No	No	No	No	1	1.6	64	3	No	No	3	0
2	4	2	No	No	No	No	No	1	1.6	64	3	Yes	No	3	0
2	4	2	No	No	No	No	No	1	1.47	54.1	3	Yes	No	3	0
2	4	2	No	No	No	No	No	1	1.58	62.5	3	Yes	No	3	0
2	4	2	No	No	No	No	No	1	1.58	62.5	3	Yes	Yes	3	0
2	4	2	No	No	No	No	No	1	1.465	54	3	Yes	Yes	3	0
2	4	2	No	No	No	No	No	1	1.54	60	3	Yes	No	3	0
2	4	2	No	No	No	No	No	1	1.54	60	3	Yes	No	3	0
2	4	2	No	No	No	No	No	1	1.62	66.5	3	Yes	No	3	0
2	4	2	No	No	No	No	No	1	1.62	66.5	3	Yes	No	3	0
2	4	2	No	No	No	No	No	1	1.72	75	3	No	No	3	0
2	4	2	No	No	No	No	No	1	1.6	65	3	Yes	Yes	3	0
2	4	2	No	No	No	No	No	1	1.6	65	3	Yes	Yes	3	0
2	4	2	No	No	No	No	No	1	1.6	65	3	Yes	Yes	3	0
2	4	2	Yes	No	No	No	No	1	1.67	71	3	Yes	Yes	3	0
2	4	2	No	No	No	No	No	1	1.7	74	3	Yes	Yes	3	0
2	4	2	No	No	No	No	No	1	1.61	66.5	3	No	Yes	3	0
2	4	2	No	No	No	No	No	1	1.59	65	3	No	No	3	0
2	4	2	Yes	No	No	No	No	1	1.65	70	3	Yes	Yes	3	0
2	4	2	No	No	No	No	No	1	1.65	70	3	No	Yes	3	0
2	4	2	No	No	No	No	No	1	1.65	70	3	Yes	No	3	0
2	4	2	No	No	No	No	No	1	1.55	62	3	Yes	No	3	0
2	4	2	No	No	No	No	No	1	1.7	75	3	Yes	Yes	3	0
2	4	2	No	No	No	No	No	1	1.7	75	3	Yes	No	3	0
2	4	2	Yes	No	Yes	No	No	1	1.57	64	3	Yes	No	3	0
2	4	2	No	No	No	No	No	1	1.64	70	3	Yes	Yes	3	0
2	4	2	No	No	Yes	No	No	1	1.64	70	3	Yes	Yes	3	0
2	4	2	No	No	No	No	No	1	1.58	65	3	No	Yes	3	0
2	4	2	No	No	Yes	No	No	1	1.59	66	3	Yes	Yes	3	0
2	4	2	No	No	No	No	No	1	1.42	52.8	3	Yes	No	3	0
2	4	2	No	No	No	No	No	1	1.69	75	3	Yes	No	3	0
2	4	2	No	No	No	No	No	1	1.69	75	3	Yes	Yes	3	0
2	4	2	No	No	No	No	Yes	1	1.7	76	3	Yes	Yes	3	0
2	4	2	No	No	No	No	No	1	1.57	65.5	3	No	No	3	0
2	4	2	No	No	No	No	No	1	1.61	69	3	No	No	3	0
2	4	2	No	No	Yes	No	No	1	1.61	69	3	Yes	Yes	3	0
2	4	2	No	No	No	No	No	1	1.5	60	3	Yes	Yes	3	0
2	4	2	No	No	No	No	No	1	1.64	72	3	No	No	3	0
2	4	2	Yes	No	No	No	No	1	1.64	72	3	No	No	3	0
2	4	2	No	No	Yes	No	Yes	1	1.65	73	3	Yes	Yes	3	0
2	4	2	No	Yes	No	No	No	1	1.65	73	3	No	Yes	3	0
2	4	2	No	No	No	No	No	1	1.51	61.5	3	Yes	Yes	3	0
2	4	2	No	No	No	No	No	1	1.55	65	3	Yes	Yes	3	0
2	4	2	No	No	No	No	No	1	1.58	68	3	No	Yes	3	0
2	4	2	Yes	No	No	No	No	1	1.58	68	3	No	No	3	0
2	4	2	No	No	No	No	No	1	1.69	78	3	Yes	Yes	3	0
2	4	2	No	No	No	No	No	1	1.5	61.5	3	No	Yes	3	0
2	4	2	Yes	No	No	Yes	No	1	1.62	72	3	Yes	Yes	3	0
2	4	2	No	No	No	No	No	1	1.64	74	3	Yes	Yes	3	0
2	4	2	No	No	No	No	No	1	1.64	74	3	Yes	No	3	0
2	4	2	No	No	No	No	No	1	1.7	80	3	Yes	No	3	0
2	4	2	No	No	No	No	No	1	1.61	72	3	No	Yes	3	0
2	4	2	No	No	No	No	No	1	1.69	80	3	Yes	Yes	3	0
2	4	2	No	No	No	No	No	1	1.58	70	3	Yes	Yes	3	0
2	4	2	No	No	No	No	No	1	1.59	70.9	3	No	Yes	3	0
2	4	2	No	No	No	No	No	1	1.72	83.5	3	Yes	No	3	0
2	4	2	No	No	No	No	No	1	1.64	76	3	Yes	Yes	3	0
2	4	2	No	No	No	No	No	1	1.55	68	3	Yes	Yes	3	0
2	4	2	No	No	No	No	No	1	1.62	74.5	3	Yes	Yes	3	0
2	4	2	No	No	No	No	No	1	1.57	70	3	No	No	3	0
2	4	2	No	No	No	No	No	1	1.57	70	3	Yes	No	3	0
2	4	2	No	No	No	No	No	1	1.75	87	3	Yes	No	3	0
2	4	2	No	No	No	No	No	1	1.51	65	3	No	No	3	0
2	4	2	No	Yes	Yes	No	No	1	1.65	78	3	Yes	No	3	0
2	4	2	No	No	No	No	No	1	1.6	75	3	Yes	No	3	0
2	4	2	No	No	No	No	No	1	1.5	66	3	Yes	Yes	3	0
2	4	2	No	No	No	No	No	1	1.7	85	3	No	Yes	3	0
2	4	2	Yes	No	Yes	No	No	1	1.64	80	3	Yes	Yes	3	0
1	4	2	No	No	No	No	No	1	1.45	58	3	No	No	3	0
1	4	2	No	No	No	No	No	1	1.55	81	3	No	No	3	0
1	4	2	No	No	No	No	No	1	1.505	34	3	No	Yes	3	0
1	4	2	No	No	No	No	No	1	1.64	43.5	3	No	No	3	0
2	4	2	No	No	No	No	No	1	1.6	46	3	No	Yes	3	0
1	4	2	No	No	No	No	No	1	1.63	60	3	No	No	3	0
1	4	2	No	No	Yes	No	No	1	1.63	64	3	No	No	3	0
1	4	2	No	No	No	No	No	1	1.56	60	3	No	Yes	3	0
1	4	2	No	No	Yes	No	No	1	1.5	57	3	No	No	3	0
1	4	2	Yes	No	No	No	No	1	1.72	75	3	No	No	3	0
1	4	2	No	No	No	No	No	1	1.54	40	3	No	No	3	0
1	4	2	No	No	No	No	No	1	1.65	47.5	3	Yes	Yes	3	0
1	4	2	No	No	No	No	No	1	1.53	44	3	No	No	3	0
1	4	2	No	No	No	No	No	1	1.45	40	3	No	No	3	0
1	4	2	No	No	No	No	No	1	1.7	56	3	No	No	3	0
1	4	2	No	No	No	No	No	1	1.45	41	3	No	Yes	3	0
1	4	2	Yes	No	No	No	No	1	1.73	59	3	No	No	3	0
1	4	2	No	No	No	No	No	1	1.59	50	3	No	No	3	0
1	4	2	No	No	No	No	No	1	1.5	45	3	No	No	3	0
1	4	2	No	No	No	No	No	1	1.65	55	3	No	No	3	0
1	4	2	No	No	No	No	No	1	1.65	56	3	No	No	3	0
1	4	2	No	No	No	No	No	1	1.55	50	3	Yes	No	3	0
2	4	2	No	No	Yes	No	No	1	1.6	55	3	No	Yes	3	0
2	4	2	No	No	No	No	No	1	1.67	60	3	No	Yes	3	0
2	4	2	No	No	No	No	No	1	1.56	54	3	No	No	3	0
2	4	2	No	No	No	No	No	1	1.56	54	3	No	Yes	3	0
2	4	2	No	No	No	No	No	1	1.5	50	3	No	No	3	0
2	4	2	No	No	No	No	No	1	1.7	65	3	Yes	Yes	3	0
2	4	2	No	No	No	No	No	1	1.57	56.3	3	No	No	3	0
2	4	2	No	No	No	No	No	1	1.55	55	3	No	No	3	0
2	4	2	Yes	No	No	No	No	1	1.64	62	3	No	No	3	0
2	4	2	No	No	No	No	No	1	1.62	61.5	3	No	No	3	0
2	4	2	No	No	No	No	No	1	1.55	57	3	Yes	No	3	0
2	4	2	No	No	No	No	No	1	1.67	70	3	No	Yes	3	0
2	4	2	No	No	No	No	No	1	1.58	63.5	3	No	No	3	0
2	4	2	No	No	No	No	No	1	1.57	64.5	3	Yes	No	3	0
2	4	2	No	No	No	No	No	1	1.56	64	3	Yes	No	3	0
2	4	2	No	No	No	No	No	1	1.57	65	3	Yes	Yes	3	0
1	3	2	Yes	No	No	No	No	1	1.64	49	3	Yes	Yes	3	2
2	3	2	No	No	No	No	No	1	1.48	40	3	Yes	No	3	2
1	3	2	No	No	No	No	Yes	1	1.62	50	3	Yes	Yes	3	2
1	3	2	No	No	No	No	No	1	1.62	50	3	Yes	Yes	3	2
2	3	2	No	No	No	No	No	1	1.68	54.5	3	Yes	No	3	2
2	3	2	No	No	No	No	No	1	1.56	48	3	Yes	No	3	2
2	3	2	No	No	No	No	No	1	1.78	65	3	Yes	No	3	2
1	3	2	No	No	No	No	No	1	1.705	55	3	Yes	No	3	2
1	3	2	No	No	No	No	No	1	1.75	58	3	No	No	3	2
1	3	2	No	No	No	No	No	1	1.53	45	3	No	No	3	2
1	3	2	No	No	No	No	No	1	1.55	46.5	3	Yes	Yes	3	2
1	3	2	No	No	No	No	No	1	1.55	47	3	No	Yes	3	2
1	3	2	Yes	No	No	No	No	1	1.54	46.5	3	Yes	No	3	2
1	3	2	No	No	No	No	No	1	1.57	49	3	Yes	Yes	3	2
2	3	2	No	No	No	No	No	1	1.7	59	3	No	No	3	2
2	3	2	No	No	No	No	No	1	1.48	45	3	Yes	Yes	3	2
2	3	2	Yes	No	No	No	No	1	1.65	56	3	Yes	Yes	3	2
2	3	2	No	No	No	No	No	1	1.54	49.5	3	Yes	No	3	2
2	3	2	No	No	No	No	No	1	1.66	58	3	Yes	No	3	2
2	3	2	No	No	No	No	No	1	1.65	58	3	Yes	Yes	3	2
2	3	2	No	No	No	No	No	1	1.75	66	3	Yes	No	3	2
1	3	2	No	No	No	No	No	1	1.67	54	3	No	No	3	2
2	3	2	No	No	No	No	No	1	1.54	46	3	No	No	3	2
1	3	2	No	No	No	No	No	1	1.73	63	3	Yes	No	3	2
1	3	2	No	No	No	No	No	1	1.74	64	3	No	No	3	2
2	3	2	No	No	No	No	No	1	1.61	55	3	No	Yes	3	2
2	3	2	No	No	No	No	No	1	1.69	61	3	Yes	No	3	2
2	3	2	No	No	No	No	No	1	1.75	66	3	No	No	3	2
1	3	2	No	No	No	No	No	1	1.59	63	3	No	No	3	2
2	3	2	No	No	No	No	No	1	1.82	85	3	Yes	Yes	3	2
2	3	2	No	No	No	No	No	1	1.7	95	3	No	No	3	2
2	3	2	No	No	No	No	No	1	1.7	43	3	Yes	No	3	2
2	3	2	No	No	No	No	No	1	1.62	40	3	Yes	No	3	2
2	3	2	No	No	No	No	No	1	1.65	42.5	3	Yes	Yes	3	2
2	3	2	No	No	No	No	No	1	1.69	45	3	No	No	3	2
1	3	2	No	No	No	No	No	1	1.65	50	3	No	No	3	2
1	3	2	No	No	No	No	No	1	1.65	50	3	No	No	3	2
2	3	2	No	No	No	No	No	1	1.63	49	3	No	No	3	2
2	3	2	No	No	No	No	No	1	1.56	45	3	No	Yes	3	2
2	3	2	No	No	No	No	No	1	1.72	55	3	Yes	Yes	3	2
2	3	2	No	No	No	No	No	1	1.63	51	3	Yes	No	3	2
1	3	2	No	No	No	No	No	1	1.84	67	3	No	No	3	2
2	3	2	No	No	No	No	No	1	1.5	45	3	Yes	No	3	2
1	3	2	No	No	No	No	No	1	1.73	61	3	No	No	3	2
2	3	2	No	No	Yes	No	No	1	1.715	60	3	No	No	3	2
1	3	2	Yes	No	No	No	No	1	1.78	67	3	Yes	No	3	2
1	3	2	No	No	No	No	No	1	1.61	55	3	Yes	Yes	3	2
2	3	2	No	No	No	No	No	1	1.79	68	3	Yes	No	3	2
2	3	2	No	No	No	No	No	1	1.79	68	3	Yes	No	3	2
2	3	2	No	No	No	No	No	1	1.58	53	3	Yes	No	3	2
2	3	2	No	No	No	No	No	1	1.58	53	3	No	No	3	2
2	3	2	No	No	No	No	No	1	1.63	56.5	3	Yes	No	3	2
2	3	2	No	No	No	No	No	1	1.65	58	3	Yes	No	3	2
2	3	2	No	No	No	No	No	1	1.56	52	3	Yes	Yes	3	2
2	3	2	No	No	No	No	No	1	1.7	62	3	No	No	3	2
2	3	2	No	No	No	No	No	1	1.74	65	3	Yes	No	3	2
2	3	2	No	No	No	No	No	1	1.6	55	3	Yes	Yes	3	2
2	3	2	No	No	No	No	No	1	1.67	60	3	Yes	Yes	3	2
2	3	2	No	No	No	No	No	1	1.64	58	3	No	Yes	3	2
2	3	2	No	No	No	No	No	1	1.65	59	3	No	No	3	2
2	3	2	No	No	No	No	No	1	1.65	46	3	Yes	Yes	3	1
1	3	2	No	No	No	No	No	1	1.64	48	3	Yes	No	3	1
1	3	2	No	No	No	No	No	1	1.55	44	3	Yes	No	3	1
1	3	2	No	No	No	No	No	1	1.58	46	3	Yes	No	3	1
1	3	2	No	No	No	No	No	1	1.7	54	3	Yes	Yes	3	1
2	3	2	No	No	No	No	No	1	1.7	54	3	Yes	Yes	3	1
2	3	2	No	No	No	No	No	1	1.65	51	3	Yes	Yes	3	1
2	3	2	No	No	No	No	No	1	1.76	60	3	Yes	Yes	3	1
1	3	2	No	No	No	No	No	1	1.6	50	3	Yes	No	3	1
1	3	2	No	No	No	No	No	1	1.78	62	3	No	No	3	1
2	3	2	No	No	No	No	No	1	1.65	54	3	Yes	Yes	3	1
1	3	2	Yes	No	No	No	No	1	1.67	56	3	Yes	No	3	1
1	3	2	No	No	No	No	No	1	1.65	55	3	Yes	No	3	1
1	3	2	No	No	No	No	No	1	1.75	62	3	Yes	Yes	3	1
1	3	2	No	No	No	No	No	1	1.65	56	3	Yes	No	3	1
2	3	2	No	No	No	No	No	1	1.72	61	3	No	Yes	3	1
1	3	2	No	No	No	No	No	1	1.64	56	3	Yes	Yes	3	1
1	3	2	Yes	No	No	No	No	1	1.78	66	3	Yes	No	3	1
1	3	2	No	No	No	No	No	1	1.74	68	3	Yes	No	3	1
2	3	2	No	No	No	No	No	1	1.7	65	3	Yes	No	3	1
2	3	2	No	No	No	No	No	1	1.7	65	3	Yes	Yes	3	1
2	3	2	No	No	No	No	No	1	1.7	65	3	Yes	Yes	3	1
2	3	2	No	No	Yes	No	No	1	1.7	65	3	Yes	Yes	3	1
2	3	2	No	No	No	No	No	1	1.63	60	3	Yes	Yes	3	1
2	3	2	No	No	No	No	No	1	1.75	70	3	Yes	No	3	1
2	3	2	No	No	No	No	No	1	1.81	75	3	Yes	No	3	1
2	3	2	No	No	No	No	No	1	1.68	65	3	Yes	No	3	1
2	3	2	No	No	No	No	No	1	1.73	69	3	Yes	No	3	1
2	3	2	No	No	No	No	No	1	1.87	81	3	Yes	No	3	1
2	3	2	No	No	No	No	No	1	1.87	81	3	Yes	Yes	3	1
2	3	2	No	No	No	No	No	1	1.66	64	3	Yes	Yes	3	1
2	3	2	No	No	No	No	No	1	1.78	74	3	Yes	Yes	3	1
2	3	2	No	No	Yes	No	No	1	1.73	70	3	Yes	Yes	3	1
2	3	2	No	No	No	No	No	1	1.73	70	3	Yes	No	3	1
2	3	2	No	No	No	No	No	1	1.81	77	3	Yes	Yes	3	1
2	3	2	No	No	No	No	No	1	1.61	61	3	Yes	Yes	3	1
2	3	2	Yes	No	No	No	No	1	1.72	70	3	Yes	Yes	3	1
2	3	2	No	No	No	No	No	1	1.78	75	3	Yes	Yes	3	1
2	3	2	No	No	No	No	No	1	1.63	63	3	No	No	3	1
2	3	2	No	No	No	No	No	1	1.74	72	3	Yes	No	3	1
2	3	2	No	No	No	No	No	1	1.65	65	3	Yes	No	3	1
2	3	2	No	No	No	No	No	1	1.58	60	3	Yes	Yes	3	1
1	3	2	No	No	No	No	No	1	1.65	50	3	No	Yes	3	1
1	3	2	Yes	No	No	No	No	1	1.7	54	3	Yes	Yes	3	1
1	3	2	No	No	No	No	No	1	1.82	62	3	Yes	No	3	1
1	3	2	No	No	No	No	No	1	1.58	47	3	Yes	No	3	1
1	3	2	No	No	No	No	No	1	1.685	53.5	3	Yes	Yes	3	1
1	3	2	No	No	No	No	No	1	1.75	60	3	Yes	Yes	3	1
1	3	2	No	No	No	No	No	1	1.58	49	3	Yes	Yes	3	1
1	3	2	No	No	Yes	No	No	1	1.7	57	3	Yes	Yes	3	1
1	3	2	No	No	No	No	No	1	1.59	51	3	Yes	No	3	1
1	3	2	No	No	No	No	No	1	1.62	53	3	Yes	Yes	3	1
1	3	2	No	No	No	No	No	1	1.65	55	3	Yes	No	3	1
1	3	2	Yes	No	No	No	No	1	1.75	62	3	Yes	No	3	1
1	3	2	Yes	No	No	No	No	1	1.6	52	3	Yes	Yes	3	1
2	3	2	No	No	No	No	No	1	1.6	52	3	Yes	No	3	1
1	3	2	No	No	No	No	No	1	1.75	65	3	Yes	No	3	1
1	3	2	No	No	No	No	No	1	1.68	60	3	Yes	No	3	1
1	3	2	No	No	No	No	No	1	1.64	57.3	3	No	No	3	1
1	3	2	No	No	No	No	No	1	1.62	56	3	Yes	Yes	3	1
1	3	2	No	No	No	No	No	1	1.7	62	3	Yes	No	3	1
1	3	2	No	No	No	No	No	1	1.63	57	3	Yes	Yes	3	1
1	3	2	No	No	No	No	No	1	1.6	55	3	Yes	Yes	3	1
1	3	2	No	No	No	No	No	1	1.6	55	3	Yes	No	3	1
2	3	2	No	No	No	No	No	1	1.58	54	3	Yes	No	3	1
2	3	2	No	No	No	No	No	1	1.73	65	3	Yes	Yes	3	1
2	3	2	Yes	No	No	No	No	1	1.73	65	3	No	No	3	1
1	3	2	No	No	No	No	No	1	1.7	65	3	No	No	3	1
1	3	2	No	No	No	Yes	No	1	1.7	65	3	Yes	Yes	3	1
1	3	2	No	No	No	No	No	1	1.63	60	3	Yes	No	3	1
1	3	2	No	No	Yes	No	No	1	1.63	60	3	Yes	Yes	3	1
1	3	2	No	No	No	No	No	1	1.63	60	3	Yes	Yes	3	1
1	3	2	No	No	No	No	No	1	1.67	63	3	Yes	Yes	3	1
1	3	2	No	No	Yes	No	No	1	1.68	64	3	Yes	Yes	3	1
1	3	2	No	No	No	Yes	No	1	1.77	71.5	3	Yes	No	3	1
1	3	2	No	No	No	No	No	1	1.7	66	3	Yes	Yes	3	1
2	3	2	Yes	No	No	No	No	1	1.75	70	3	Yes	No	3	1
2	3	2	No	No	No	No	No	1	1.75	70	3	No	No	3	1
2	3	2	No	No	No	No	No	1	1.62	60	3	Yes	No	3	1
2	3	2	No	No	No	No	No	1	1.62	60	3	Yes	Yes	3	1
2	3	2	No	No	No	No	No	1	1.62	60	3	Yes	Yes	3	1
2	3	2	No	No	No	No	No	1	1.62	60	3	Yes	Yes	3	1
2	3	2	Yes	No	Yes	No	No	1	1.67	64	3	Yes	No	3	1
2	3	2	No	No	No	No	No	1	1.65	63	3	Yes	Yes	3	1
2	3	2	No	No	No	No	No	1	1.8	75	3	Yes	No	3	1
1	3	2	No	No	No	No	No	1	1.62	52	3	Yes	No	3	1
1	3	2	No	No	No	No	No	1	1.62	52	3	Yes	No	3	1
1	3	2	No	No	No	No	No	1	1.62	52	3	Yes	Yes	3	1
1	3	2	No	No	No	No	No	1	1.68	56	3	Yes	Yes	3	1
1	3	2	No	No	No	No	No	1	1.68	56	3	Yes	No	3	1
1	3	2	No	No	No	No	No	1	1.85	68	3	Yes	Yes	3	1
1	3	2	No	No	No	No	No	1	1.58	49.6	3	Yes	No	3	1
1	3	2	Yes	No	No	No	No	1	1.57	49	3	Yes	No	3	1
1	3	2	No	No	No	No	No	1	1.6	51	3	Yes	Yes	3	1
1	3	2	No	No	No	No	No	1	1.6	51	3	Yes	No	3	1
1	3	2	No	No	No	No	No	1	1.66	55	3	No	No	3	1
1	3	2	No	No	No	No	No	1	1.66	55	3	Yes	No	3	1
1	3	2	Yes	No	Yes	No	No	1	1.58	50	3	Yes	Yes	3	1
2	3	2	No	No	No	No	No	1	1.8	65	3	Yes	No	3	1
2	3	2	No	No	No	No	No	1	1.64	54	3	Yes	No	3	1
2	3	2	No	No	No	No	No	1	1.75	62	3	Yes	Yes	3	1
2	3	2	No	No	No	No	No	1	1.72	60	3	Yes	No	3	1
[truncated: 8,793 more rows]
